# Supplementary material for: A Computational Approach to Identification of Candidate Biomarkers in High-Dimensional Molecular Data
Source: Diagnostics (Basel). 2022 Aug 18;12(8):1997. doi: 10.3390/diagnostics12081997 (PMC9407361; doi:10.3390/diagnostics12081997)
Supplement: Supplementary file 1 [file diagnostics-12-01997-s001.zip]

Archive with 7 entries (6 files):
- diagnostics-1827412-supplementary/
- diagnostics-1827412-supplementary/Supplementary Table Legends.pdf
- diagnostics-1827412-supplementary/Table S1. List of immune genes.xlsx
- diagnostics-1827412-supplementary/Table S2. System requirements for MFeaST.pdf
- diagnostics-1827412-supplementary/Table S3. Feature selection results.xlsx
- diagnostics-1827412-supplementary/Table S4. Feature selection and differential expression results comparison.xlsx
- diagnostics-1827412-supplementary/Table S5. Differential expression analysis results.xlsx
