# Supplementary material for: A Computational Approach to Identification of Candidate Biomarkers in High-Dimensional Molecular Data
Source: Diagnostics (Basel). 2022 Aug 18;12(8):1997. doi: 10.3390/diagnostics12081997 (PMC9407361; doi:10.3390/diagnostics12081997)
Supplement: Supplementary file 1 [file diagnostics-12-01997-s001.zip › diagnostics-1827412-supplementary/Table S1. List of immune genes.xlsx]

## Sheet: Sheet1
Table S1. List of immune genes
Immune genes	High expressed immune genes
A2M	A2M
ABCB1	ABCB1
ABL1	ABL1
ADA	ADAM19
ADAM19	ADAR
ADAM3A	AKT3
ADAR	ALCAM
ADORA2A	AMICA1
ADORA3	ANKRD22
AICDA	ANP32B
AIRE	ANXA1
AKT3	APOE
ALCAM	APOL3
AMBP	APOL6
AMICA1	APP
ANKRD22	ARG2
ANP32B	ARID5B
ANXA1	ARL4A
APOE	ARNT2
APOL3	ATF1
APOL6	ATF2
APP	ATF5
ARG1	ATG10
ARG2	ATG12
ARID5B	ATG16L1
ARL4A	ATG5
ARNT2	ATG7
ATF1	ATM
ATF2	AUTS2
ATF5	AXL
ATG10	B2M
ATG12	BANK1
ATG16L1	BAX
ATG5	BCL10
ATG7	BCL2
ATM	BCL2L1
AUTS2	BCL6
AXL	BID
B2M	BIRC5
BAGE	BLNK
BANK1	BMI1
BATF	BPGM
BATF2	BST2
BAX	BTG1
BCL10	C1QA
BCL2	C1QB
BCL2L1	C1QBP
BCL2L14	C1R
BCL6	C1S
BID	C2
BIRC5	C3
BLK	C3AR1
BLNK	C5
BMI1	C7
BPGM	CARD11
BST1	CASP1
BST2	CASP10
BTG1	CASP3
BTK	CASP4
BTLA	CASP7
C1QA	CASP8
C1QB	CCL14
C1QBP	CCL18
C1R	CCL19
C1S	CCL2
C2	CCL21
C3	CCL3
C3AR1	CCL4
C4BPA	CCL5
C5	CCND3
C5orf39	CCR5
C6	CD14
C7	CD163
C8A	CD164
C8B	CD2
C8G	CD200
C9	CD24
CAMP	CD276
CARD11	CD34
CARD9	CD36
CASC5	CD37
CASP1	CD38
CASP10	CD3E
CASP3	CD3EAP
CASP4	CD4
CASP7	CD40
CASP8	CD44
CCL1	CD46
CCL11	CD47
CCL13	CD48
CCL14	CD53
CCL15	CD55
CCL16	CD58
CCL17	CD59
CCL18	CD6
CCL19	CD63
CCL2	CD68
CCL20	CD69
CCL21	CD7
CCL22	CD74
CCL23	CD79A
CCL24	CD81
CCL25	CD83
CCL26	CD86
CCL27	CD8A
CCL28	CD9
CCL3	CD97
CCL3L1	CD99
CCL4	CDH1
CCL5	CDH5
CCL7	CDK1
CCL8	CDK6
CCND3	CDKN1A
CCR1	CEACAM1
CCR2	CEACAM6
CCR3	CEBPB
CCR4	CFB
CCR5	CFD
CCR6	CFH
CCR7	CFI
CCR9	CH25H
CCRL2	CHIT1
CD14	CHUK
CD160	CIITA
CD163	CKLF
CD163L1	CLU
CD164	CMKLR1
CD180	CMPK2
CD19	CNP
CD1A	COL3A1
CD1B	COLEC12
CD1C	CREB1
CD1D	CREBBP
CD1E	CSF1
CD2	CSF1R
CD200	CSF2RB
CD207	CTSH
CD209	CTSL1
CD22	CTSS
CD24	CX3CL1
CD244	CX3CR1
CD247	CXCL1
CD27	CXCL10
CD274	CXCL11
CD276	CXCL12
CD28	CXCL13
CD300E	CXCL14
CD33	CXCL16
CD34	CXCL2
CD36	CXCL9
CD37	CXCR4
CD38	CYBB
CD3D	CYFIP2
CD3E	CYLD
CD3EAP	DDX58
CD3G	DDX60
CD4	DEFB1
CD40	DHX58
CD40LG	DOCK9
CD44	DPCD
CD46	DPP4
CD47	DUSP4
CD48	DUSP6
CD5	ECSIT
CD53	EGR1
CD55	EGR2
CD58	EIF2AK2
CD59	EIF4E3
CD6	ELF1
CD63	ELK1
CD68	ENG
CD69	ENPP2
CD7	ENTPD1
CD70	EP300
CD74	EPCAM
CD79A	ETS1
CD79B	EWSR1
CD80	F12
CD81	F13A1
CD83	F2R
CD84	F2RL1
CD86	FADD
CD8A	FAM125A
CD8B	FAM46A
CD9	FAS
CD96	FCER1G
CD97	FCGR2A
CD99	FCGR3A
CDC7	FEZ1
CDH1	FGL2
CDH5	FLT3LG
CDK1	FN1
CDK6	FOS
CDKN1A	FOXJ1
CEACAM1	FTSJD2
CEACAM6	FYN
CEACAM8	GAS6
CEBPB	GATA3
CFB	GBP2
CFD	GBP4
CFH	GCH1
CFI	GIMAP4
CFP	GIMAP5
CH25H	GIMAP7
CHIT1	GIMAP8
CHUK	GMPR
CIITA	GPI
CKLF	GTF3C1
CLEC4A	GZMK
CLEC4C	HAPLN3
CLEC5A	HAVCR2
CLEC6A	HCK
CLEC7A	HERC6
CLU	HIF1A
CMA1	HLA-A
CMKLR1	HLA-B
CMPK2	HLA-C
CNP	HLA-DMA
COL3A1	HLA-DMB
COLEC12	HLA-DPA1
CR1	HLA-DPB1
CR2	HLA-DQA1
CRABP1	HLA-DQB1
CREB1	HLA-DRA
CREB5	HLA-DRB1
CREBBP	HLA-E
CRP	HLA-G
CSF1	HMGB1
CSF1R	HRAS
CSF2	HSD11B1
CSF2RB	ICAM1
CSF3	ICAM2
CSF3R	ICAM3
CT45A1	ICOSLG
CTAG1B	IDO1
CTAGE1	IFI16
CTCFL	IFI27
CTLA4	IFI30
CTSG	IFI35
CTSH	IFI44
CTSL1	IFI44L
CTSS	IFIH1
CTSW	IFIT1
CX3CL1	IFIT2
CX3CR1	IFIT3
CXCL1	IFITM1
CXCL10	IFITM2
CXCL11	IFITM3
CXCL12	IFNAR1
CXCL13	IFNAR2
CXCL14	IFNGR1
CXCL16	IGF1R
CXCL2	IGF2R
CXCL3	IKBKB
CXCL5	IKBKE
CXCL6	IKBKG
CXCL9	IL10RA
CXCR1	IL11RA
CXCR2	IL13RA1
CXCR3	IL15RA
CXCR4	IL16
CXCR5	IL17RA
CXCR6	IL17RB
CYBB	IL18BP
CYFIP2	IL1R1
CYLD	IL1RAP
DDX43	IL2RB
DDX58	IL2RG
DDX60	IL32
DEFB1	IL34
DHX58	IL3RA
DMBT1	IL4R
DNA2	IL5RA
DOCK9	IL6
DPCD	IL6R
DPP4	IL6ST
DUSP4	IL7R
DUSP6	ILF3
EBI3	INPP5D
ECSIT	IRAK1
EGR1	IRAK2
EGR2	IRAK4
EIF2AK2	IRF1
EIF4E3	IRF2
ELANE	IRF3
ELF1	IRF5
ELK1	IRF7
ENG	IRF8
ENPP2	IRF9
ENTPD1	ISG15
EOMES	ISG20
EP300	ISOC1
EPCAM	ITCH
EPSTI1	ITGA1
ETS1	ITGA2
EWSR1	ITGA4
F12	ITGA5
F13A1	ITGA6
F2R	ITGA9
F2RL1	ITGAE
FADD	ITGAL
FAM125A	ITGAM
FAM20A	ITGAX
FAM26F	ITGB1
FAM40B	ITGB2
FAM46A	ITGB3
FAS	ITGB4
FBXO39	ITGB7
FCER1A	JAK1
FCER1G	JAK2
FCER2	JAK3
FCGR1A	JAM3
FCGR2A	KIAA1199
FCGR2B	KIT
FCGR3A	LAMP1
FEZ1	LAMP2
FFAR3	LAMP3
FGL2	LAP3
FLT3	LATS2
FLT3LG	LCK
FN1	LCN2
FOS	LCP1
FOXJ1	LCP2
FOXP3	LGALS3
FPR1	LGALS3BP
FPR2	LIF
FTSJD2	LPAR6
FUT2	LRP1
FUT5	LTB
FUT7	LTBR
FYN	LTF
GAGE1	LY6E
GAS6	LYN
GATA3	LYSMD2
GBP2	MAF
GBP4	MAP2K1
GBP6	MAP2K2
GCH1	MAP2K4
GIMAP4	MAP3K1
GIMAP5	MAP3K5
GIMAP7	MAP3K7
GIMAP8	MAP4K2
GMPR	MAPK1
GNLY	MAPK11
GPI	MAPK14
GPR171	MAPK3
GPR18	MAPK8
GPR44	MAPKAPK2
GTF3C1	MASP1
GZMA	MAVS
GZMB	MCAM
GZMH	MEF2C
GZMK	MERTK
GZMM	MFGE8
HAMP	MICA
HAPLN3	MIF
HAVCR2	MKI67
HCK	MME
HERC6	MOV10
HESX1	MR1
HIF1A	MRC1
HLA-A	MSR1
HLA-B	MT2A
HLA-C	MTHFD2
HLA-DMA	MUC1
HLA-DMB	MVP
HLA-DOB	MX1
HLA-DPA1	MX2
HLA-DPB1	MYD88
HLA-DQA1	NAMPT
HLA-DQB1	NCAM1
HLA-DRA	NCOA3
HLA-DRB1	NCOA7
HLA-E	NEFL
HLA-G	NFATC1
HMGB1	NFATC3
HRAS	NFATC4
HS3ST3B1	NFKB1
HSD11B1	NFKB2
ICAM1	NFKBIA
ICAM2	NLRC5
ICAM3	NMI
ICAM4	NOD1
ICOS	NOTCH1
ICOSLG	NRP1
IDO1	NT5E
IFI16	NUB1
IFI27	NUP107
IFI30	NUP93
IFI35	OAS1
IFI44	OAS2
IFI44L	OAS3
IFIH1	OGFR
IFIT1	P2RX5
IFIT2	PARP12
IFIT3	PARP14
IFITM1	PARP9
IFITM2	PDE4B
IFITM3	PDGFC
IFNA1	PDGFRB
IFNA17	PECAM1
IFNA2	PELI1
IFNA7	PFKP
IFNA8	PIK3CD
IFNAR1	PIM1
IFNAR2	PIN1
IFNB1	PLA2G4A
IFNG	PLA2G6
IFNGR1	PLAU
IGF1R	PLAUR
IGF2R	PLEKHO1
IGLL1	PLSCR1
IKBKB	PML
IKBKE	PNMA1
IKBKG	PNP
IL10	PNPT1
IL10RA	PPARG
IL11	PRIC285
IL11RA	PRKCA
IL12A	PRKCD
IL12B	PRKCE
IL12RB1	PROCR
IL12RB2	PSEN1
IL13	PSEN2
IL13RA1	PSMA2
IL13RA2	PSMA3
IL15	PSMB10
IL15RA	PSMB2
IL16	PSMB7
IL17A	PSMB8
IL17B	PSMB9
IL17F	PSMD7
IL17RA	PSME1
IL17RB	PSME2
IL18	PTGER2
IL18BP	PTGS2
IL18R1	PTPN1
IL18RAP	PTPN2
IL19	PTPN6
IL1A	PTPRC
IL1B	PVR
IL1R1	PYCARD
IL1R2	RAPGEF6
IL1RAP	RBCK1
IL1RAPL2	RELA
IL1RL1	RELB
IL1RL2	REPS1
IL1RN	RGL1
IL2	RHBDF2
IL21	RIPK1
IL21R	RIPK2
IL22	RNF213
IL22RA1	RNF31
IL22RA2	RORA
IL23A	RORC
IL23R	RPS6
IL24	RRAD
IL25	RRM2
IL26	RSAD2
IL27	RTP4
IL28A	RUNX1
IL29	RUNX3
IL2RA	SAA1
IL2RB	SAMD9
IL2RG	SAMD9L
IL3	SAMHD1
IL32	SBNO2
IL34	SDS
IL3RA	SECTM1
IL4	SELE
IL4I1	SELL
IL4R	SELP
IL5	SELPLG
IL5RA	SERPING1
IL6	SIGIRR
IL6R	SIGLEC1
IL6ST	SLAMF7
IL7	SLC25A28
IL7R	SMAD2
IL9	SMAD3
ILF3	SMOX
INPP5D	SMPD3
IRAK1	SOCS3
IRAK2	SOD2
IRAK4	SP110
IRF1	SPA17
IRF2	SPN
IRF3	SPP1
IRF4	SPPL2A
IRF5	SRI
IRF7	SSPN
IRF8	ST3GAL5
IRF9	ST6GAL1
IRGM	ST8SIA4
ISG15	STAB1
ISG20	STAT1
ISOC1	STAT2
ITCH	STAT3
ITGA1	STAT5B
ITGA2	STAT6
ITGA2B	SYK
ITGA4	SYT17
ITGA5	TAB1
ITGA6	TANK
ITGA9	TAP1
ITGAE	TAP2
ITGAL	TAPBP
ITGAM	TARP
ITGAX	TBK1
ITGB1	TCF7
ITGB2	TDRD7
ITGB3	TFE3
ITGB4	TFEB
ITGB7	TFRC
ITK	TGFB1
JAK1	TGFB2
JAK2	THBD
JAK3	THBS1
JAM3	THY1
KIAA1199	TICAM1
KIR2DL1	TIRAP
KIR2DL3	TLR2
KIR3DL1	TLR3
KIR3DL2	TLR4
KIR3DL3	TLR5
KIT	TMEFF2
KLHDC1	TMEM140
KLRB1	TMEM229B
KLRC1	TNFAIP2
KLRC2	TNFAIP3
KLRD1	TNFRSF10B
KLRF1	TNFRSF12A
KLRG1	TNFRSF14
KLRK1	TNFRSF1A
LAG3	TNFRSF1B
LAIR2	TNFSF10
LAMP1	TNFSF12
LAMP2	TNFSF13
LAMP3	TNFSF4
LAP3	TOLLIP
LATS2	TOR1B
LBP	TP53
LCK	TPSAB1
LCN2	TRAF2
LCP1	TRAF3
LCP2	TRAF6
LGALS3	TRAFD1
LGALS3BP	TREM2
LIF	TRIM14
LILRA1	TRIM21
LILRA4	TRIM25
LILRA5	TRIM26
LILRB1	TRIM5
LILRB2	TSHZ3
LILRB3	TTK
LILRB5	TXNIP
LPAR6	TYK2
LRP1	TYMS
LRRN3	UBA7
LTA	UBC
LTB	UBE2L6
LTBR	UPP1
LTF	USP18
LTK	USP9Y
LY6E	VAMP5
LY86	VAMP8
LY9	VCAM1
LY96	VEGFA
LYN	VEGFC
LYSMD2	WARS
MAF	XAF1
MAGEA1	YTHDF2
MAGEA12	ZNF205
MAGEA3	ZNFX1
MAGEA4
MAGEB2
MAGEC1
MAGEC2
MAP2K1
MAP2K2
MAP2K4
MAP3K1
MAP3K5
MAP3K7
MAP4K2
MAPK1
MAPK11
MAPK14
MAPK3
MAPK8
MAPKAPK2
MARCO
MASP1
MASP2
MAVS
MBL2
MCAM
MEF2C
MEFV
MERTK
METTL7B
MFGE8
MICA
MICB
MIF
MKI67
MME
MNX1
MOV10
MPPED1
MR1
MRC1
MS4A1
MS4A2
MS4A6E
MSR1
MST1R
MT2A
MTHFD2
MUC1
MVP
MX1
MX2
MYBL1
MYD88
NAMPT
NCAM1
NCF4
NCOA3
NCOA7
NCR1
NEFL
NFATC1
NFATC2
NFATC3
NFATC4
NFKB1
NFKB2
NFKBIA
NKG7
NLRC5
NLRP3
NMI
NOD1
NOD2
NOTCH1
NRP1
NT5E
NUB1
NUP107
NUP93
OAS1
OAS2
OAS3
OASL
OGFR
OR2A5
OR5D14
OR6K6
OSM
P2RX5
P2RY14
PARP12
PARP14
PARP9
PASD1
PAX5
PBK
PDCD1
PDCD1LG2
PDE4B
PDGFC
PDGFRB
PECAM1
PELI1
PFKP
PIK3CD
PIK3CG
PIM1
PIN1
PLA2G1B
PLA2G4A
PLA2G6
PLAU
PLAUR
PLEKHO1
PLSCR1
PMCH
PML
PNMA1
PNP
PNPT1
POU2AF1
POU2F2
PPARG
PPBP
PRAME
PRF1
PRG2
PRIC285
PRKCA
PRKCD
PRKCE
PRKCQ
PRM1
PROCR
PSEN1
PSEN2
PSMA2
PSMA3
PSMB10
PSMB2
PSMB7
PSMB8
PSMB9
PSMD7
PSME1
PSME2
PTGER2
PTGS2
PTPN1
PTPN2
PTPN6
PTPRC
PVR
PYCARD
RAG1
RAPGEF6
RBCK1
REL
RELA
RELB
REPS1
RGL1
RHBDF2
RIPK1
RIPK2
RNASE2
RNF213
RNF31
ROPN1
RORA
RORC
RPS6
RRAD
RRM2
RSAD2
RTP4
RUNX1
RUNX3
S100A12
S100A7
S100A8
S100B
SAA1
SAMD3
SAMD9
SAMD9L
SAMHD1
SBNO2
SDS
SECTM1
SELE
SELL
SELP
SELPLG
SEMG1
SERPINB2
SERPING1
SH2B2
SH2D1A
SH2D1B
SIGIRR
SIGLEC1
SLA2
SLAMF1
SLAMF6
SLAMF7
SLC11A1
SLC25A28
SMAD2
SMAD3
SMOX
SMPD3
SOCS1
SOCS3
SOD2
SP110
SPA17
SPACA3
SPINK5
SPN
SPO11
SPP1
SPPL2A
SRI
SSPN
SSTR2
SSX1
SSX4
ST3GAL5
ST6GAL1
ST8SIA4
STAB1
STAT1
STAT2
STAT3
STAT4
STAT5B
STAT6
SYCP1
SYK
SYT17
TAB1
TAL1
TANK
TAP1
TAP2
TAPBP
TARP
TBK1
TBX21
TCF7
TDRD7
TFE3
TFEB
TFRC
TGFB1
TGFB2
THBD
THBS1
THY1
TICAM1
TICAM2
TIGIT
TIRAP
TLR1
TLR10
TLR2
TLR3
TLR4
TLR5
TLR6
TLR7
TLR8
TLR9
TMEFF2
TMEM140
TMEM229B
TNF
TNFAIP2
TNFAIP3
TNFAIP6
TNFRSF10B
TNFRSF10C
TNFRSF11A
TNFRSF11B
TNFRSF12A
TNFRSF13B
TNFRSF13C
TNFRSF14
TNFRSF17
TNFRSF18
TNFRSF1A
TNFRSF1B
TNFRSF4
TNFRSF8
TNFRSF9
TNFSF10
TNFSF11
TNFSF12
TNFSF13
TNFSF13B
TNFSF14
TNFSF15
TNFSF18
TNFSF4
TNFSF8
TOLLIP
TOR1B
TP53
TPSAB1
TPTE
TRAF2
TRAF3
TRAF6
TRAFD1
TRAT1
TREM1
TREM2
TRIM14
TRIM21
TRIM25
TRIM26
TRIM5
TSHZ3
TTK
TXK
TXNIP
TYK2
TYMS
UBA7
UBC
UBE2L6
ULBP2
UPP1
USP18
USP9Y
VAMP5
VAMP8
VCAM1
VEGFA
VEGFC
WARS
XAF1
XCL1
XCL2
XCR1
YTHDF2
ZAP70
ZBP1
ZNF205
ZNFX1
