# Supplementary material for: A Computational Approach to Identification of Candidate Biomarkers in High-Dimensional Molecular Data
Source: Diagnostics (Basel). 2022 Aug 18;12(8):1997. doi: 10.3390/diagnostics12081997 (PMC9407361; doi:10.3390/diagnostics12081997)
Supplement: Supplementary file 1 [file diagnostics-12-01997-s001.zip › diagnostics-1827412-supplementary/Table S3. Feature selection results.xlsx]

## Sheet: Sheet1
Table S3. Feature selection results
A) Basal | Luminal A				B) Basal | Luminal B				C) Luminal A | Luminal B
Gene	Overall rank	Median expression (Basal)	Median expression (Luminal A)	Gene	Overall rank	Median expression (Basal)	Median expression (Luminal B)	Gene	Overall rank	Median expression (Luminal A)	Median expression (Luminal B)
PLEKHO1	1*	983.912	656.961	ITGB4	1*	2126.99	525.357	CX3CL1	1*	1788.96	675.632
ICAM2	2*	208.083	124.175	CX3CL1	2*	2239.1	675.632	BCL2	2*	512.832	242.79
VAMP5	3*	420.812	258.211	CD40	3*	349.865	108.284	CDK1	3*	68.5805	172.005
TYMS	4*	134.611	97.3935	GATA3	4	303.641	57.2065	ITGB4	4*	1651.3	525.357
BIRC5	5*	45.007	21.968	NFATC4	5*	525.976	203.642	BIRC5	5*	21.968	72.449
COLEC12	6*	1257.61	1960.26	GBP2	6*	1509.04	528.923	SMAD3	6*	1123.66	746.43
LAMP2	7*	5246.78	7354.09	VAMP5	7*	420.812	174.132	RRM2	7*	80.206	200.991
FLT3LG	8*	144.188	87.112	LGALS3BP	8	7226.8	2852.4	GATA3	8*	210.224	57.2065
IL32	9*	743.149	485.748	AXL	9*	963.674	400.797	CD40	9*	255.096	108.284
ITCH	10*	1080.14	1307.47	PIK3CD	10	218.048	94.6685	CSF1	10*	330.162	178.096
BST2	11*	1045.91	561.665	SMAD3	11*	1199.33	746.43	CXCL1	11*	83.9675	15.8595
PYCARD	12*	256.669	138.938	CD59	12*	7512.4	4787.48	MKI67	12*	196.476	438.476
ALCAM	13	3320.11	4286.7	SERPING1	13*	5554	2083.29	DEFB1	13*	51.9675	12.8385
IFITM1	14*	1720.35	1104.5	UBA7	14*	1028.31	444.32	AXL	14*	784.481	400.797
CCND3	15*	1258.48	956.556	FLT3LG	15*	144.188	59.494	IL6R	15*	220.799	97.885
CLU	16*	10191.6	6029.45	TNFRSF1A	16	2287.98	1557.3	CEACAM1	16*	861.047	298.334
PROCR	17	206.149	157.774	LTF	17	9653.57	347.015	TLR2	17	113.853	56.016
IFI27	18	364.776	210.29	C7	18	1724.48	541.897	IFNAR2	18	299.481	221.874
USP9Y	19	890.216	1241.38	BCL2	19	559.163	242.79	GBP2	19	1085.07	528.923
IGF2R	20*	3254.08	4656.6	CLU	20	10191.6	3131.55	CCL2	20	700.823	236.207
NFATC4	21*	525.976	343.004	CASP1	21	181.65	59.6115	LTF	21	7535.78	347.015
LY6E	22*	2765.33	1677.26	ALCAM	22*	3320.11	5079.86	IFI16	22	688.133	346.844
SLC25A28	23*	776.459	627.67	GAS6	23*	3156.33	1247.82	IL4R	23	1026.5	672.132
HIF1A	24*	2235.93	2742.22	IFI16	24	870.572	346.844	NFATC4	24	343.004	203.642
ANP32B	25*	2856.41	2345.59	SSPN	25*	759.582	326.524	TLR5	25	193.327	114.032
IL15RA	26*	136.709	94.9995	CD7	26	104.939	31.8435	NCOA7	26	740.132	320.587
CD46	27*	6184.59	7790.81	ITGA5	27	2088	865.759	CXCL2	27	77.216	17.0555
GAS6	28*	3156.33	1876.69	DEFB1	28	87.837	12.8385	ANXA1	28	3074.73	1348.31
MAVS	29*	2152.13	2641.56	PML	29	1514.45	1173.94	C7	29	1362.19	541.897
C1R	30*	5522.71	3556.43	NT5E	30*	328.789	128.476	RUNX1	30	870.665	414.484
TPSAB1	31	433.389	257.959	CCL2	31	873.744	236.207	TTK	31	37.849	84.409
IL3RA	32*	134.144	86.1255	HLA-E	32	6214.62	3494.93	ZNFX1	32	1280.88	1039.65
CHUK	33	424.252	510.319	IFITM2	33	2064.27	938.859	TSHZ3	33	417.236	225.467
PDE4B	34	947.858	1232.28	INPP5D	34	415.413	150.655	STAT5B	34	1857.29	1456.63
IL18BP	35	328.651	242.904	LGALS3	35	2767.45	1128.69	ITGA5	35	1905.4	865.759
C1S	36	5514.16	3364.37	CEBPB	36	926.76	397.249	ITGA2	36	476.762	233.74
HAPLN3	37*	153.246	80.2975	JAM3	37	1383.25	627.479	SSPN	37	622.285	326.524
IL17RA	38	260.913	338.685	PYCARD	38	256.669	91.312	RGL1	38	463.65	265.895
GIMAP5	39	309.885	217.944	C1R	39	5522.71	2019.11	CD59	39	6484.96	4787.48
SERPING1	40	5554	3293.53	RIPK2	40	498.147	708.846	PSMA3	40	1069.27	1262.14
MAP2K2	41*	3089.39	2675.78	MKI67	41	219.008	438.476	TYMS	41	97.3935	147.206
UPP1	42	139.365	86.034	PLEKHO1	42	983.912	473.335	NT5E	42	270.58	128.476
GIMAP7	43*	155.887	111.91	IL34	43*	121.577	48.2755	TLR3	43	141.062	63.9365
CD81	44	16366	12873.5	IFITM3	44	5968.6	2576.95	ITGB3	44	116.787	50.0775
IL34	45	121.577	78.966	LPAR6	45	998.851	611.692	TNFAIP2	45	937.419	435.241
RAPGEF6	46*	186.635	286.512	CCND3	46	1258.48	886.553	CASP1	46	131.233	59.6115
MAPK8	47*	213.669	263.394	CSF1	47	372.211	178.096	SOCS3	47	2057.6	490.279
TRAF2	48	521.213	418.36	FEZ1	48	240.035	97.1845	INPP5D	48	282.75	150.655
IKBKG	49*	428.101	359.793	PNMA1	49	1451.8	727.871	CEBPB	49	683.452	397.249
FEZ1	50	240.035	149.728	PRKCA	50	755.84	433.321	TNFAIP3	50	695.33	385.87
IFNAR1	51	2109.36	2531.35	MVP	51	2261	1318.08	HLA-E	51	5565.26	3494.93
INPP5D	52	415.413	282.75	CCL5	52	464.906	173.065	CCL14	52	354.135	174.327
IRF3	53	1206.62	861.547	PSMB7	53	2420.34	2491.13	TRAF6	53	143.202	112.384
MAP2K1	54	1336.62	1570.84	PDGFC	54	724.13	290.308	PIK3CD	54	185.441	94.6685
RBCK1	55	2179.59	1990.6	CFB	55*	2979.27	564.747	SERPING1	55	3293.53	2083.29
ATG16L1	56*	811.562	935.041	CD34	56	872.644	475.502	PDGFC	56	504.338	290.308
UBA7	57	1028.31	690.707	ADAM19	57	206.812	79.315	IL17RA	57	338.685	244.537
DOCK9	58	947.137	1196.46	MR1	58	118.995	51.0875	KIT	58	158.279	75.816
FAM125A	59	574.909	446.712	ANXA1	59	3090.62	1348.31	NOTCH1	59	988.443	657.322
CCL5	60	464.906	294.488	CXCL1	60	123.038	15.8595	PTGER2	60	133.238	66.589
TBK1	61	542.766	600.025	BST2	61	1045.91	344.029	CD8A	61	124.826	53.767
ATF2	62	370.587	440.384	TLR2	62	131.19	56.016	MASP1	62	596.254	275.698
JAK3	63	173.026	106.668	RUNX1	63	826.59	414.484	CFH	63	521.606	262.295
MAPK1	64	2666.6	3123.85	MAP2K1	64	1336.62	1898.8	MR1	64	95.622	51.0875
ZNF205	65	378.779	306.995	SELP	65	348.346	147.026	LIF	65	106.229	50.859
MFGE8	66	2552.72	1726.58	JAK3	66	173.026	66.767	CEACAM6	66	68.821	18.6765
PIM1	67	763.103	1004.03	CFH	67	685.106	262.295	SELP	67	261.437	147.026
ARID5B	68	2219.33	2750.9	IL4R	68	1072.34	672.132	ITGA9	68	188.109	86.0635
NCOA3	69	900.866	1138.31	AMICA1	69	173.709	59.2275	IRF1	69	957.759	498.72
SYT17	70	403.212	492.678	ICAM2	70	208.083	97.3445	SECTM1	70	415.721	189.392
CXCL13	71	30.2105	13.547	SECTM1	71	543.525	189.392	PNMA1	71	1059.7	727.871
PSMB10	72	1113.92	757.37	CD74	72	24966.8	10386.8	THBS1	72	4555.93	1753.3
IFNGR1	73	1902.01	2137.2	PLAU	73	308.707	130.024	ETS1	73	1017.14	686.578
CD59	74	7512.4	6484.96	CCL14	74	535.664	174.327	CLU	74	6029.45	3131.55
PML	75	1514.45	1327.86	CEACAM1	75	814.277	298.334	NCAM1	75	154.197	55.1315
GBP2	76	1509.04	1085.07	RRM2	76	92.072	200.991	EGR1	76	11007	3060.92
PECAM1	77	629.734	419.401	C1S	77	5514.16	2157.23	CD200	77	151.791	72.1125
EP300	78	2093.11	2613.55	TSHZ3	78	456.363	225.467	ABCB1	78	235.566	117.727
ADAM19	79	206.812	137.864	NCAM1	79	247.184	55.1315	CFB	79	1769.62	564.747
TRIM25	80	693.887	923.612	PSMB10	80	1113.92	649.442	MVP	80	1838.64	1318.08
BMI1	81	1378.85	1525.49	HLA-A	81	14303.4	7711.3	DPCD	81	311.725	392.026
PTPN2	82	488.494	429.252	CD97	82	821.263	477.177	GAS6	82	1876.69	1247.82
IFI16	83	870.572	688.133	CD8A	83	157.039	53.767	STAT6	83	4353.79	3155.73
GIMAP4	84	349.69	254.973	TNFAIP2	84	1195.56	435.241	ST3GAL5	84	173.484	101.201
PSMB7	85	2420.34	2058.77	IFITM1	85	1720.35	643.984	ADAM19	85	137.864	79.315
CD36	86	77.6935	47.351	MCAM	86	1889.33	877.636	ELF1	86	1204.43	826.458
CD74	87	24966.8	15574.7	IL3RA	87	134.144	63.513	STAT3	87	6022.35	4707.46
CD7	88	104.939	63.501	PROCR	88	206.149	114.197	LGALS3	88	2539.79	1128.69
NMI	89	251.671	206.69	CD200	89	188.916	72.1125	RIPK2	89	526.038	708.846
ICAM3	90	414.701	366.171	CD81	90	16366	11570.1	LCN2	90	522.022	83.6755
ADAR	91	5656.37	6538.99	NFKBIA	91	2655.97	1982.26	FLT3LG	91	87.112	59.494
HLA-DMA	92	927.587	640.481	UPP1	92	139.365	69.5515	TNFRSF1A	92	1967.48	1557.3
EIF2AK2	93	273.891	367.793	HAPLN3	93	153.246	56.777	PSMB7	93	2058.77	2491.13
TNFSF12	94	800.275	617.528	STAT5B	94	1908.52	1456.63	TLR4	94	252.858	135.164
ARNT2	95	553.41	672.613	TBK1	95	542.766	613.196	FOS	95	15978	3903.14
GIMAP8	96	188.019	150.163	RGL1	96	552.208	265.895	LAMP3	96	134.508	56.6945
IFITM3	97	5968.6	3922.12	MFGE8	97	2552.72	1174.11	DOCK9	97	1196.46	921.105
RELA	98	2276.16	2420.77	ST3GAL5	98	203.721	101.201	HSD11B1	98	55.974	34.7645
IL6R	99	168.447	220.799	IKBKE	99	134.638	71.5075	STAB1	99	499.895	344.527
TOR1B	100	729.98	848.223	KIT	100	176.853	75.816	CD7	100	63.501	31.8435
CDK1	101	83.473	68.5805	MAPK3	101	1181.16	939.67	PRKCA	101	677.628	433.321
ZNFX1	102	1183.16	1280.88	IL18BP	102	328.651	196.715	PIM1	102	1004.03	655.644
FYN	103	276.369	210.302	CFI	103	310.955	118.435	CD47	103	3142.5	2460.22
HLA-DPB1	104	2813.08	1913.53	PTGER2	104	182.055	66.589	THBD	104	418.682	198.963
PSME2	105	1945.48	1575.78	TPSAB1	105	433.389	169.183	NFKB1	105	1305.96	1030.49
MAP3K5	106	1161.7	1559.13	TCF7	106	273.322	130.888	EGR2	106	552.105	206.339
C1QA	107	1215.99	763.218	PRIC285	107	870.038	1037.64	IFITM1	107	1104.5	643.984
STAT3	108	5300.75	6022.35	GIMAP5	108	309.885	151.314	JAK1	108	2465.53	1934.19
CD40	109	349.865	255.096	ITGB3	109	147.73	50.0775	IL6ST	109	965.075	558.035
AMICA1	110	173.709	116.286	HLA-DPB1	110	2813.08	1251.35	JAM3	110	1039.56	627.479
CCL21	111	262.491	145.174	CASP4	111	574.989	445.462	ITGA1	111	849.241	456.932
TAPBP	112	5628.35	4592.15	XAF1	112	353.922	140.547	VAMP5	112	258.211	174.132
ITGAE	113	255.024	215.781	LY6E	113	2765.33	1447.55	LGALS3BP	113	5341.79	2852.4
SPPL2A	114	506.002	596.846	ITCH	114	1080.14	1271.98	IL34	114	78.966	48.2755
CDH1	115	10829.6	14273.4	TTK	115	38.862	84.409	AMICA1	115	116.286	59.2275
CFD	116	531.711	228.533	C3	116	3758.35	1124.07	SELE	116	318.89	74.316
PDGFC	117	724.13	504.338	TGFB1	117	779.038	420.193	DUSP6	117	624.465	369.788
JAM3	118	1383.25	1039.56	RTP4	118	108.547	43.1625	CSF1R	118	535.511	328.889
TCF7	119	273.322	208.118	MTHFD2	119	819.719	1138.47	PLAU	119	229.633	130.024
C1QB	120	1061.01	831.212	TNFRSF1B	120	606.849	264.913	PYCARD	120	138.938	91.312
HSD11B1	121	81.336	55.974	IL15RA	121	136.709	79.9145	PRKCE	121	158.726	138.998
HLA-DRB1	122	2846.29	1721.2	COLEC12	122	1257.61	1999.9	CD83	122	267.344	162.902
OGFR	123	1403.74	1214.67	CD38	123	368.418	87.3325	C3	123	2152.63	1124.07
IFITM2	124	2064.27	1278.51	SAA1	124	83.952	10.3045	LPAR6	124	828.657	611.692
CD48	125	162.76	111.982	MASP1	125	799.487	275.698	C1S	125	3364.37	2157.23
HRAS	126	812.25	631.124	PNPT1	126	467.965	573.366	C1R	126	3556.43	2019.11
SELPLG	127	228.353	160.704	CFD	127	531.711	142.627	CXCL16	127	994.79	775.477
IL1RAP	128	206.19	247.799	STAT6	128	4419.15	3155.73	CTSH	128	3035.76	2234.97
TIRAP	129	193.18	216.028	MEF2C	129	425.663	210.005	TNFRSF1B	129	412.346	264.913
AKT3	130	1350.47	1477.45	SOCS3	130	1804.53	490.279	C1QBP	130	1417.08	1756.06
IL16	131	266.581	178.224	NCOA7	131	684.072	320.587	GBP4	131	478.082	292.871
CREB1	132	906.111	1014.36	TNFSF12	132	800.275	511.126	MIF	132	5288.94	7618.04
ITGB3	133	147.73	116.787	EPCAM	133	4643.67	6797.3	PLSCR1	133	508.855	342.338
DPCD	134	345.731	311.725	TFE3	134	1240.54	1027.39	CFI	134	211.411	118.435
CD37	135	228.873	147.457	CCL21	135	262.491	80.247	ICAM3	135	366.171	426.732
PTPN6	136	821.35	722.65	STAB1	136	772.687	344.527	MCAM	136	1506.23	877.636
HMGB1	137	5245.5	4789.33	CDK1	137	83.473	172.005	SOD2	137	4949.71	3189.4
PLA2G6	138	626	523.78	SOD2	138	4999.42	3189.4	PSME2	138	1575.78	1888.04
NFKBIA	139	2655.97	2377.09	IRF3	139	1206.62	827.319	IRF7	139	492.995	601.678
RHBDF2	140	238.872	190.508	HLA-DMA	140	927.587	481.943	B2M	140	38401.2	27192.1
IL11RA	141	293.194	234.066	CH25H	141	75.922	24.5135	FAM46A	141	480.962	318.326
LGALS3BP	142	7226.8	5341.79	MAP2K4	142	829.414	995.909	CCR5	142	73.616	41.284
MAPK3	143	1181.16	1009.69	LCN2	143	663.115	83.6755	PIN1	143	1330.09	1374.12
RIPK1	144	847.326	875.438	TLR3	144	136.308	63.9365	CD3E	144	144.786	77.7645
ITGA6	145	2510.26	2938.16	LRP1	145	5350.86	3438.61	MTHFD2	145	886	1138.47
MIF	146	6778.45	5288.94	ABCB1	146	256.308	117.727	FEZ1	146	149.728	97.1845
IL6ST	147	735.329	965.075	ELK1	147	753.116	836.572	IRAK1	147	3157.03	3649.08
ELK1	148	753.116	800.337	YTHDF2	148	1399.67	1564.52	LCP2	148	153.043	102.12
IGF1R	149	3088.63	4257.57	CYFIP2	149	821.128	1067.86	CASP8	149	396.749	434.599
ATG7	150	703.514	640.246	CD3E	150	201.259	77.7645	IL2RB	150	150.442	70.1235
VEGFA	151	2941.08	5391.22	CHUK	151	424.252	496.051	PNPT1	151	523.319	573.366
PSME1	152	3751.19	3391.85	MAF	152	1251.86	735.899	CD34	152	661.635	475.502
LTB	153	111.165	51.805	PSMB9	153	399.961	241.078	HCK	153	126.055	75.393
CASP1	154	181.65	131.233	TNFAIP3	154	646.864	385.87	IL7R	154	48.053	20.4605
EGR1	155	7721.74	11007	ITGA2	155	468.945	233.74	TFE3	155	1161.59	1027.39
TLR2	156	131.19	113.853	BIRC5	156	45.007	72.449	XAF1	156	236.659	140.547
MAP2K4	157	829.414	955.038	IL16	157	266.581	127.627	LAMP1	157	7715.04	6784.07
ATF1	158	401.666	437.712	FYN	158	276.369	155.744	UBA7	158	690.707	444.32
MT2A	159	4027.4	2378.45	USP9Y	159	890.216	1288.25	RBCK1	159	1990.6	2154.72
PSMB9	160	399.961	334.617	NMI	160	251.671	164.159	APOL6	160	1359.81	934.284
PRIC285	161	870.038	1107.89	NOTCH1	161	1097.61	657.322	CD38	161	357.293	87.3325
XAF1	162	353.922	236.659	CASP3	162	442.051	474.778	CH25H	162	66.276	24.5135
HLA-A	163	14303.4	10684.8	CD83	163	262.479	162.902	PTGS2	163	798.274	275.54
TRAF3	164	158.252	184.792	SYT17	164	403.212	496.488	RUNX3	164	112.594	63.4265
ENG	165	2249.85	1604.12	CD14	165	658.45	315.346	RPS6	165	35853.9	43412
DPP4	166	4488.79	5753.89	HLA-DRB1	166	2846.29	1362.89	IFITM3	166	3922.12	2576.95
FCER1G	167	197.572	129.487	C1QBP	167	1395.33	1756.06	GPI	167	5343.98	6407.1
PNPT1	168	467.965	523.319	PSMA3	168	1136.97	1262.14	ICAM1	168	780.662	471.162
MERTK	169	492.054	585.79	IRAK1	169	3200.63	3649.08	CD2	169	105.895	61.002
PELI1	170	458.185	483.731	CDKN1A	170	1879.11	1206.05	TCF7	170	208.118	130.888
MAPK11	171	334.945	246.061	THBD	171	412.729	198.963	P2RX5	171	46.6655	75.921
LAMP1	172	7364.33	7715.04	TLR4	172	258.169	135.164	LRP1	172	5620.07	3438.61
PARP9	173	1143.14	1271.28	ADAR	173	5656.37	6164.49	CIITA	173	130.622	75.914
PSEN1	174	1764.25	1862.99	PFKP	174	1630.81	1107.86	PDE4B	174	1232.28	770.45
CD34	175	872.644	661.635	ARID5B	175	2219.33	2520.22	TRAF2	175	418.36	466.819
TNFSF4	176	66.913	77.304	CSF1R	176	663.177	328.889	MEF2C	176	371.545	210.005
NT5E	177	328.789	270.58	EIF2AK2	177	273.891	385.846	CD74	177	15574.7	10386.8
CD3E	178	201.259	144.786	IL32	178	743.149	364.435	EPCAM	178	5262.98	6797.3
CD164	179	7535.91	8687.91	GTF3C1	179	5852.11	7275.79	SPN	179	96.9725	54.2125
AXL	180	963.674	784.481	TARP	180	8793.14	11829.5	HRAS	180	631.124	766.154
PTPN1	181	1352.34	1460.59	CTSH	181	3587.09	2234.97	PDGFRB	181	1711.72	1089.42
PRKCE	182	150.766	158.726	MAPK8	182	213.669	268.615	RORA	182	345.458	269.823
TGFB1	183	779.038	634.367	HSD11B1	183	81.336	34.7645	IKBKE	183	109.921	71.5075
STAB1	184	772.687	499.895	CD48	184	162.76	64.861	ANP32B	184	2345.59	2634.83
TRAF6	185	137.291	143.202	RHBDF2	185	238.872	149.552	GIMAP5	185	217.944	151.314
TNFRSF14	186	2033.32	1698.95	HLA-B	186	19439.9	12659.2	HLA-DPB1	186	1913.53	1251.35
ISG20	187	295.335	224.531	IRF1	187	992.007	498.72	CCL5	187	294.488	173.065
BLNK	188	256.386	283.097	ILF3	188	5609.48	5886.33	ITGA6	188	2938.16	2280.72
THY1	189	679.575	498.842	ITGAM	189	119.189	57.49	ICAM2	189	124.175	97.3445
APOE	190	2269.32	1223.21	PLAUR	190	167.296	87.224	CTSS	190	646.361	428.046
ATM	191	825.126	974.96	DUSP6	191	664.976	369.788	CARD11	191	58.362	32.1665
ITGB4	192	2126.99	1651.3	CARD11	192	77.73	32.1665	IL6	192	48.227	10.2405
NOD1	193	165.146	135.758	TGFB2	193	717.422	387.899	CDKN1A	193	1860.24	1206.05
TNFRSF1B	194	606.849	412.346	CXCL2	194	87.7445	17.0555	ALCAM	194	4286.7	5079.86
IL2RG	195	305.915	211.055	CASP8	195	347.747	434.599	VEGFA	195	5391.22	2640.85
RRAD	196	114.082	74.4905	ARL4A	196	362.788	216.344	MAP2K1	196	1570.84	1898.8
MCAM	197	1889.33	1506.23	MME	197	3091.93	1324.66	IFITM2	197	1278.51	938.859
TSHZ3	198	456.363	417.236	TOR1B	198	729.98	882.308	TMEFF2	198	3745.36	5759.82
NAMPT	199	2156.11	2520.61	ITGA9	199	205.464	86.0635	CD69	199	93.3535	42.782
MYD88	200	898.821	971.129	RAPGEF6	200	186.635	248.108	MAP3K1	200	497.583	383.679
CASP8	201	347.747	396.749	PARP9	201	1143.14	1305.15	IRAK2	201	114.028	82.57
PRKCD	202	2385.78	2662.21	LAMP2	202	5246.78	6186.6	BAX	202	780.83	873.598
IFNAR2	203	276.557	299.481	ITGA1	203	944.293	456.932	CD14	203	448.053	315.346
RORC	204	1362.2	1611.93	GPI	204	5622.1	6407.1	F12	204	33.726	56.0375
ARL4A	205	362.788	276.252	C1QA	205	1215.99	537.037	ARNT2	205	672.613	607.432
CD276	206	2645.31	2903.42	GIMAP7	206	155.887	91.537	HLA-A	206	10684.8	7711.3
MVP	207	2261	1838.64	IFNAR1	207	2109.36	2379.78	ITGAM	207	85.1245	57.49
NCAM1	208	247.184	154.197	CD46	208	6184.59	7205.46	HLA-DPA1	208	2624.66	1597.3
MKI67	209	219.008	196.476	CD37	209	228.873	103.526	PLEKHO1	209	656.961	473.335
CDH5	210	437.118	383.558	CEACAM6	210	75.6355	18.6765	IL10RA	210	212.606	131.115
LYN	211	502.104	568.514	LIF	211	105.85	50.859	HLA-G	211	62.7695	32.858
IKBKB	212	1043.03	934.494	HLA-DPA1	212	3254.71	1597.3	SIGIRR	212	858.089	1003.52
CSF2RB	213	99.3395	89.479	SELPLG	213	228.353	105.678	ECSIT	213	1099.65	1220.85
PNMA1	214	1451.8	1059.7	IL2RB	214	154.321	70.1235	PTPRC	214	323.374	186.826
IL1R1	215	4904.96	5863.02	B2M	215	39201.8	27192.1	TGFB1	215	634.367	420.193
ABL1	216	2735.47	2797.63	GMPR	216	2990.93	1931.93	PLAUR	216	132.972	87.224
CKLF	217	168.988	134.058	CREB1	217	906.111	982.021	FADD	217	358.612	401.877
CCL14	218	535.664	354.135	NRP1	218	1523.9	1821.15	IL5RA	218	22.1395	5.336
CASP7	219	897.139	998.519	RELB	219	390.695	263.048	PFKP	219	1417.63	1107.86
LCP1	220	8477.35	10088.6	MERTK	220	492.054	558.898	FGL2	220	380.606	236.612
CREBBP	221	2223.66	2444.59	TMEFF2	221	2533.17	5759.82	ZNF205	221	306.995	368.029
SAMHD1	222	385.159	407.09	TNFSF4	222	66.913	80.4975	CYBB	222	289.838	185.613
CD6	223	93.456	65.4925	LCP2	223	188.439	102.12	PSMA2	223	2152.91	2393.61
PLAU	224	308.707	229.633	GIMAP8	224	188.019	112.432	RTP4	224	81.059	43.1625
GZMK	225	61.885	46.096	MAPK1	225	2666.6	2953.2	SAMD9L	225	194.938	112.185
GTF3C1	226	5852.11	6870.16	IL2RG	226	305.915	128.573	MAP2K2	226	2675.78	2917.35
PSMA2	227	2288.51	2152.91	CD164	227	7535.91	8856.74	ENPP2	227	629.594	437.899
EGR2	228	391.079	552.105	FGL2	228	430.568	236.612	CCL4	228	59.709	35.765
CCL19	229	222.921	118.958	CXCL16	229	993.353	775.477	TGFB2	229	594.197	387.899
DUSP4	230	162.326	219.791	HLA-DRA	230	7403.71	3622.68	SAMD9	230	137.584	89.5695
SSPN	231	759.582	622.285	IFI35	231	752.082	530.684	CD97	231	648.572	477.177
C3	232	3758.35	2152.63	TRIM25	232	693.887	869.872	SAMHD1	232	407.09	285.807
MAP3K7	233	535.789	574.086	LAMP3	233	144.755	56.6945	MAP2K4	233	955.038	995.909
CD2	234	145.613	105.895	PSEN1	234	1764.25	1844.93	CD4	234	371.751	257.977
FADD	235	415.716	358.612	SLC25A28	235	776.459	643.957	CD53	235	268.365	185.121
ITGAX	236	208.564	134.93	BANK1	236	227.01	418.634	ITGAL	236	150.043	82.673
ENTPD1	237	832.767	699.486	SAMD9L	237	223.859	112.185	TXNIP	237	11472.1	8766.61
BID	238	388.587	344.358	BLNK	238	256.386	276.669	IFNGR1	238	2137.2	1774.68
NFKB1	239	1230.7	1305.96	CD2	239	145.613	61.002	SELPLG	239	160.704	105.678
CSF1	240	372.211	330.162	IFIH1	240	447.788	523.288	BCL6	240	938.918	684.107
RGL1	241	552.208	463.65	GIMAP4	241	349.69	194.673	SPA17	241	94.3755	125.743
CEBPB	242	926.76	683.452	MX1	242	762.083	333.414	GIMAP8	242	150.163	112.432
IRF7	243	608.811	492.995	MAVS	243	2152.13	2623.95	GMPR	243	2557.58	1931.93
CD9	244	11082	12025.1	RRAD	244	114.082	59.6045	APOE	244	1223.21	1392.05
TFE3	245	1240.54	1161.59	TAPBP	245	5628.35	4290.97	CASP3	245	462.844	474.778
IL5RA	246	8.5905	22.1395	RORC	246	1362.2	1488.19	THY1	246	498.842	466.583
SIGIRR	247	988.561	858.089	PDGFRB	247	1862.23	1089.42	PSMB2	247	1513.29	1659.69
PSMB2	248	1655.91	1513.29	CD53	248	323.203	185.121	IFIH1	248	496.505	523.288
PSMB8	249	1281.2	1079.3	ITGAL	249	202.4	82.673	SAA1	249	40.2695	10.3045
CD53	250	323.203	268.365	REPS1	250	821.115	901.583	BPGM	250	394.942	438.21
RELB	251	390.695	318.956	TLR5	251	158.781	114.032	ILF3	251	5532.82	5886.33
IFI35	252	752.082	621.994	MT2A	252	4027.4	1687.16	NUB1	252	1720.55	1774.7
CYLD	253	965.145	1002.4	PLSCR1	253	551.324	342.338	MRC1	253	81.7985	52.422
CFH	254	685.106	521.606	CIITA	254	157.485	75.914	CDK6	254	697.852	606.546
ELF1	255	1100.49	1204.43	TXNIP	255	11293.7	8766.61	ATG16L1	255	935.041	860.773
SMAD2	256	1408.87	1504.16	CCR5	256	88.494	41.284	YTHDF2	256	1472.37	1564.52
TNFRSF1A	257	2287.98	1967.48	TNFRSF12A	257	322.175	170.176	PARP14	257	1356.5	1146.12
PFKP	258	1630.81	1417.63	ATF1	258	401.666	418.925	ATG7	258	640.246	669.131
TAB1	259	994.736	929.332	PECAM1	259	629.734	356.543	C2	259	556.954	361.179
CXCL12	260	664.914	504.224	C2	260	590.101	361.179	FAM125A	260	446.712	486.183
GATA3	261	303.641	210.224	EP300	261	2093.11	2420	BANK1	261	261.461	418.634
CD4	262	486.646	371.751	PTPN1	262	1352.34	1382.86	SLAMF7	262	72.7865	42.059
IFI30	263	1165.11	832.066	RUNX3	263	135.451	63.4265	GIMAP7	263	111.91	91.537
TLR5	264	158.781	193.327	ENTPD1	264	832.767	602.626	DPP4	264	5753.89	4398.2
REPS1	265	821.115	884.444	ANP32B	265	2856.41	2634.83	ICOSLG	265	293.047	220.963
RNF213	266	2233.24	2676.72	PNP	266	474.249	404.246	HLA-DRA	266	5758.05	3622.68
YTHDF2	267	1399.67	1472.37	ISOC1	267	669.187	708.329	IL2RG	267	211.055	128.573
LPAR6	268	998.851	828.657	ATF2	268	370.587	404.362	IL1R1	268	5863.02	4221.51
IFI44	269	197.988	153.597	HCK	269	165.591	75.393	CD48	269	111.982	64.861
CD14	270	658.45	448.053	SPPL2A	270	506.002	572.081	JAK3	270	106.668	66.767
CASP3	271	442.051	462.844	BMI1	271	1378.85	1405.42	MX1	271	541.293	333.414
GMPR	272	2990.93	2557.58	NOD1	272	165.146	120.007	IRF8	272	144.826	88.1275
HCK	273	165.591	126.055	ENPP2	273	747.927	437.899	CD55	273	540.224	300.503
PSMA3	274	1136.97	1069.27	IFI27	274	364.776	172.853	HLA-B	274	18373.3	12659.2
CD97	275	821.263	648.572	PSMB8	275	1281.2	861.415	RIPK1	275	875.438	787.866
RRM2	276	92.072	80.206	GBP4	276	507.393	292.871	TNFSF10	276	4626.95	3436.82
PIK3CD	277	218.048	185.441	PSMA2	277	2288.51	2393.61	MUC1	277	408.279	175.9
RORA	278	322.8	345.458	JAK1	278	2371.63	1934.19	JAK2	278	250.717	208.791
FOS	279	10679.4	15978	TRIM14	279	1079.44	1289.22	GIMAP4	279	254.973	194.673
HLA-DPA1	280	3254.71	2624.66	NUP93	280	1002.01	1139.03	MME	280	2786.36	1324.66
CX3CL1	281	2239.1	1788.96	CCL4	281	67.5625	35.765	PTPN2	281	429.252	451.338
TAP1	282	1856.32	1787.65	APOL3	282	706.02	482.203	CX3CR1	282	83.613	49.0805
CYFIP2	283	821.128	989.272	ENG	283	2249.85	1503.93	SP110	283	382.608	357.707
LGALS3	284	2767.45	2539.79	NLRC5	284	343.062	206.032	ATG10	284	110.713	126.207
BAX	285	815.684	780.83	CD6	285	93.456	39.122	AKT3	285	1477.45	1288.96
ITGB2	286	753.585	566.685	IGF2R	286	3254.08	4075.34	ITGB7	286	70.6615	40.824
TNFRSF10B	287	731.122	646.389	CXCR4	287	892.17	415.741	CSF2RB	287	89.479	53.2215
RTP4	288	108.547	81.059	C1QB	288	1061.01	580.196	ITGB2	288	566.685	404.452
CD38	289	368.418	357.293	CD36	289	77.6935	43.9495	PML	289	1327.86	1173.94
EWSR1	290	4796.55	4456.15	ITGB7	290	88.2435	40.824	CYFIP2	290	989.272	1067.86
FAM46A	291	471.405	480.962	VEGFC	291	133.346	88.198	NLRC5	291	280.166	206.032
HLA-DRA	292	7403.71	5758.05	IL6R	292	168.447	97.885	TOLLIP	292	2401.13	2538.91
SECTM1	293	543.525	415.721	CD276	293	2645.31	2874.56	HAPLN3	293	80.2975	56.777
TRIM14	294	1079.44	1214.15	CD55	294	493.03	300.503	F2R	294	720.254	559.436
TMEM229B	295	238.476	258.059	LTB	295	111.165	38.905	TNFSF12	295	617.528	511.126
STAT1	296	2921.02	3211.13	FOS	296	10679.4	3903.14	OGFR	296	1214.67	1320.73
JAK1	297	2371.63	2465.53	CDH1	297	10829.6	12680.3	PARP9	297	1271.28	1305.15
HAVCR2	298	106.938	83.206	TDRD7	298	304.726	267.738	TFRC	298	669.877	547.803
VAMP8	299	1837.52	1647.61	SPA17	299	107.781	125.743	IL16	299	178.224	127.627
TLR3	300	136.308	141.062	PTGS2	300	615.408	275.54	ATG5	300	798.187	708.947
IFIT2	301	163.376	126.084	LCK	301	136.312	82.7515	HIF1A	301	2742.22	2356.24
BCL10	302	345.634	384.76	CD9	302	11082	11270.8	BST2	302	561.665	344.029
LCP2	303	188.439	153.043	CCL19	303	222.921	76.379	MAF	303	1097.3	735.899
IFIH1	304	447.788	496.505	PVR	304	1154.55	1217	UBE2L6	304	1408.3	1092.49
CMKLR1	305	213.847	155.572	IGF1R	305	3088.63	3802.21	ITGA4	305	143.454	82.6755
CFI	306	310.955	211.411	P2RX5	306	60.1765	75.921	TBK1	306	600.025	613.196
VEGFC	307	133.346	104.189	IL10RA	307	267.572	131.115	CD6	307	65.4925	39.122
THBS1	308	3714.17	4555.93	NCOA3	308	900.866	1035.42	PSME1	308	3391.85	3463.19
C5	309	173.252	148.608	PRKCD	309	2385.78	2676.23	USP18	309	264.911	265.928
IRF5	310	138.149	117.94	GCH1	310	192.715	216.805	AUTS2	310	682.899	535.476
LATS2	311	643.645	706.901	CD24	311	5922.69	6706.99	CYLD	311	1002.4	866.127
MX1	312	762.083	541.293	MRC1	312	109.297	52.422	CREBBP	312	2444.59	2156.54
ITGA5	313	2088	1905.4	SELE	313	308.674	74.316	C1QB	313	831.212	580.196
APOL6	314	1204.99	1359.81	THBS1	314	3714.17	1753.3	PROCR	314	157.774	114.197
STAT5B	315	1908.52	1857.29	EWSR1	315	4796.55	4504.4	CD46	315	7790.81	7205.46
ITGA2	316	468.945	476.762	IL11RA	316	293.194	236.511	NFKB2	316	1101.86	1232.05
SIGLEC1	317	68.1795	45.1055	ATG10	317	117.039	126.207	NFKBIA	317	2377.09	1982.26
TNFSF10	318	4010.71	4626.95	A2M	318	14255.1	7650.33	TDRD7	318	283.527	267.738
RPS6	319	41642.3	35853.9	BAX	319	815.684	873.598	NFATC3	319	643.919	584.365
FN1	320	7748.74	6088.42	BPGM	320	396.757	438.21	TARP	320	10489.8	11829.5
NFKB2	321	1284.26	1101.86	OAS3	321	558.113	581.093	ELK1	321	800.337	836.572
TP53	322	1348.01	1387.92	GZMK	322	61.885	26.739	C1QA	322	763.218	537.037
CD47	323	3022.83	3142.5	CD3EAP	323	460.838	475.342	TOR1B	323	848.223	882.308
PTGER2	324	182.055	133.238	VEGFA	324	2941.08	2640.85	TNFRSF10B	324	646.389	573.197
SPA17	325	107.781	94.3755	ELF1	325	1100.49	826.458	NRP1	325	1506.81	1821.15
CARD11	326	77.73	58.362	CX3CR1	326	85.912	49.0805	TNFRSF12A	326	240.634	170.176
A2M	327	14255.1	10584.8	TFEB	327	854.003	650.234	REPS1	327	884.444	901.583
IFI44L	328	169.882	125.213	PLA2G4A	328	188.975	121.022	CD24	328	6965.52	6706.99
CD63	329	11368.3	10650.1	HLA-G	329	65.6095	32.858	ATF5	329	1276.72	1453.79
IKBKE	330	134.638	109.921	BCL6	330	938.394	684.107	SMPD3	330	448.781	352.156
CD86	331	87.5935	66.6115	CASP7	331	897.139	959.12	CMPK2	331	97.2435	93.2745
ARG2	332	3456.52	4219.68	DPCD	332	345.731	392.026	TIRAP	332	216.028	208.454
SMPD3	333	360.405	448.781	CDH5	333	437.118	287.385	CD37	333	147.457	103.526
MAPKAPK2	334	1672.13	1536.42	CD69	334	97.4875	42.782	RHBDF2	334	190.508	149.552
DEFB1	335	87.837	51.9675	CTSS	335	785.723	428.046	CCL18	335	30.8385	33.595
FCGR3A	336	313.03	235.81	PLA2G6	336	626	590.697	ARID5B	336	2750.9	2520.22
CD99	337	4744.46	4063.99	VCAM1	337	306.05	167.516	CCND3	337	956.556	886.553
ETS1	338	1067.73	1017.14	IFNAR2	338	276.557	221.874	ITGAE	338	215.781	218.877
IL13RA1	339	1766.84	1828.47	MAPKAPK2	339	1672.13	1430.21	ADAR	339	6538.99	6164.49
PIN1	340	1376.25	1330.09	AUTS2	340	719.125	535.476	PPARG	340	79.342	53.1215
MAF	341	1251.86	1097.3	PSEN2	341	837.454	880.601	SLC25A28	341	627.67	643.957
CXCR4	342	892.17	640.271	IL17RB	342	144.017	150.102	BCL10	342	384.76	333.882
ITGAM	343	119.189	85.1245	VAMP8	343	1837.52	1726.22	NUP93	343	1052.84	1139.03
ECSIT	344	1236.16	1099.65	IL13RA1	344	1766.84	1638.13	VCAM1	344	263.307	167.516
SAA1	345	83.952	40.2695	PPARG	345	81.0875	53.1215	IL1RAP	345	247.799	200.586
CD8A	346	157.039	124.826	EGR1	346	7721.74	3060.92	PLA2G4A	346	169.529	121.022
USP18	347	242.306	264.911	TNFSF13	347	739.561	621.221	MAPK1	347	3123.85	2953.2
TFEB	348	854.003	778.204	MUC1	348	408.106	175.9	A2M	348	10584.8	7650.33
ITGA9	349	205.464	188.109	SPN	349	100.726	54.2125	DUSP4	349	219.791	123.439
BCL2	350	559.163	512.832	FCER1G	350	197.572	108.216	TRIM21	350	391.146	341.206
SMAD3	351	1199.33	1123.66	CMKLR1	351	213.847	123.416	MAP4K2	351	294.803	318.769
MASP1	352	799.487	596.254	F12	352	41.919	56.0375	IRF2	352	808.717	734.724
PPARG	353	81.0875	79.342	ETS1	353	1067.73	686.578	CD81	353	12873.5	11570.1
CD24	354	5922.69	6965.52	CXCL12	354	664.914	370.625	CD44	354	4262.52	3278.03
PTGS2	355	615.408	798.274	MIF	355	6778.45	7618.04	CKLF	355	134.058	151.334
CD68	356	784.747	633.135	USP18	356	242.306	265.928	CXCR4	356	640.271	415.741
ISG15	357	471.145	378.308	HLA-DQA1	357	888.465	431.44	LAMP2	357	7354.09	6186.6
NLRC5	358	343.062	280.166	CD47	358	3022.83	2460.22	BLNK	358	283.097	276.669
MEF2C	359	425.663	371.545	DPP4	359	4488.79	4398.2	MAPK11	359	246.061	277.33
HLA-DQA1	360	888.465	600.938	IL17RA	360	260.913	244.537	ATM	360	974.96	873.723
CASP4	361	574.989	529.705	PIN1	361	1376.25	1374.12	IFI35	361	621.994	530.684
APOL3	362	706.02	636.054	APOL6	362	1204.99	934.284	ATF2	362	440.384	404.362
CXCL11	363	86.189	143.494	ITGAX	363	208.564	110.293	MAP3K5	363	1559.13	1265.21
CH25H	364	75.922	66.276	ITGB2	364	753.585	404.452	NMI	364	206.69	164.159
HERC6	365	665.527	709.072	MAP2K2	365	3089.39	2917.35	HLA-DMA	365	640.481	481.943
CTSS	366	785.723	646.361	CNP	366	3363.05	3445.17	CD9	366	12025.1	11270.8
NUB1	367	1768.78	1720.55	TNFRSF10B	367	731.122	573.197	MYD88	367	971.129	893.352
SELP	368	348.346	261.437	TYMS	368	134.611	147.206	FAS	368	249.912	197.07
CFB	369	2979.27	1769.62	CD86	369	87.5935	44.924	PSEN2	369	842.74	880.601
EPCAM	370	4643.67	5262.98	ATG16L1	370	811.562	860.773	SELL	370	69.134	46.4825
STAT6	371	4419.15	4353.79	ATG5	371	799.305	708.947	TFEB	371	778.204	650.234
MAPK14	372	909.63	908.323	HAVCR2	372	106.938	61.7725	TRIM5	372	530.668	519.995
TRIM26	373	1722.46	1736.93	FTSJD2	373	1176.43	1099.75	APOL3	373	636.054	482.203
TARP	374	8793.14	10489.8	TYK2	374	1397.64	1349.62	MAPK8	374	263.394	268.615
SAMD9L	375	223.859	194.938	IL1R1	375	4904.96	4221.51	MFGE8	375	1726.58	1174.11
LCK	376	136.312	114.021	EGR2	376	391.079	206.339	KIAA1199	376	87.4845	47.971
ST3GAL5	377	203.721	173.484	TNFRSF14	377	2033.32	1709.46	F2RL1	377	524.925	552.744
IFIT3	378	235.964	190.169	ITGAE	378	255.024	218.877	LATS2	378	706.901	601.562
SELL	379	87.216	69.134	TRIM21	379	399.788	341.206	EP300	379	2613.55	2420
CXCL1	380	123.038	83.9675	TIRAP	380	193.18	208.454	NEFL	380	24.6065	7.554
TREM2	381	98.5155	74.2855	FAM125A	381	574.909	486.183	OAS2	381	787.941	794.941
RUNX3	382	135.451	112.594	BCL2L1	382	2921.54	2959.16	EWSR1	382	4456.15	4504.4
RIPK2	383	498.147	526.038	CCL18	383	44.2305	33.595	MAVS	383	2641.56	2623.95
LTBR	384	3020.4	3050.23	UBE2L6	384	1472.79	1092.49	HAVCR2	384	83.206	61.7725
OAS3	385	558.113	592.752	IL6	385	37.588	10.2405	CD86	385	66.6115	44.924
PVR	386	1154.55	1201.28	IFIT3	386	235.964	124.851	ATF1	386	437.712	418.925
CD200	387	188.916	151.791	FAM46A	387	471.405	318.326	CD68	387	633.135	529.82
TANK	388	485.055	498.704	HIF1A	388	2235.93	2356.24	PRIC285	388	1107.89	1037.64
KIAA1199	389	71.5805	87.4845	MAP3K5	389	1161.7	1265.21	PTPN1	389	1460.59	1382.86
PLSCR1	390	551.324	508.855	PSMD7	390	2262.43	2299.65	RAPGEF6	390	286.512	248.108
IDO1	391	76.2405	50.859	F2RL1	391	489.253	552.744	ITGB1	391	7774.74	7015.76
CXCL10	392	151.958	197.323	CD79A	392	40.3855	14.4625	NAMPT	392	2520.61	2087.36
MTHFD2	393	819.719	886	NUP107	393	491.235	505.922	ITCH	393	1307.47	1271.98
SRI	394	1552.54	1469.21	IRF8	394	165.286	88.1275	IGF1R	394	4257.57	3802.21
TGFB2	395	717.422	594.197	CD99	395	4744.46	3724.23	CHUK	395	510.319	496.051
FCGR2A	396	299.241	228.778	NFATC3	396	635.343	584.365	IL3RA	396	86.1255	63.513
ITGAL	397	202.4	150.043	IRAK4	397	368.995	350.625	CREB1	397	1014.36	982.021
CSF1R	398	663.177	535.511	IL1RAP	398	206.19	200.586	PSMB10	398	757.37	649.442
GCH1	399	192.715	217.5	IRF2	399	844.088	734.724	ISG15	399	378.308	467.837
TRIM5	400	518.082	530.668	PARP12	400	746.988	710.732	LCK	400	114.021	82.7515
UBC	401	27652.5	25213	IRAK2	401	116.976	82.57	GZMK	401	46.096	26.739
MAP3K1	402	488.315	497.583	NEFL	402	20.069	7.554	IFIT3	402	190.169	124.851
NUP107	403	491.235	504.976	TP53	403	1348.01	1375.64	CNP	403	3625.97	3445.17
HLA-B	404	19439.9	18373.3	CD4	404	486.646	257.977	IRF5	404	117.94	125.575
EIF4E3	405	706.782	704.47	ECSIT	405	1236.16	1220.85	RELA	405	2420.77	2292.87
APP	406	14799.9	15846	MAP3K7	406	535.789	538.843	BCL2L1	406	2941.37	2959.16
SP110	407	406.524	382.608	PELI1	407	458.185	469.278	IRF3	407	861.547	827.319
SOCS3	408	1804.53	2057.6	CASP10	408	140.496	87.3135	CFD	408	228.533	142.627
FTSJD2	409	1176.43	1148.69	IFNGR1	409	1902.01	1774.68	DDX60	409	595.459	504.353
ATG12	410	424.369	425.536	ATG7	410	703.514	669.131	SMAD2	410	1504.16	1379.37
DHX58	411	539.101	496.046	CDK6	411	743.245	606.546	C5	411	148.608	161.012
ITGA1	412	944.293	849.241	TAB1	412	994.736	966.153	PNP	412	404.034	404.246
B2M	413	39201.8	38401.2	ARNT2	413	553.41	607.432	UPP1	413	86.034	69.5515
P2RX5	414	60.1765	46.6655	CSF2RB	414	99.3395	53.2215	C3AR1	414	110.333	89.745
CD58	415	121.589	113.532	CCL3	415	50.5705	32.1305	APP	415	15846	13106.1
NOTCH1	416	1097.61	988.443	PTPRC	416	337.481	186.826	EIF4E3	416	704.47	629.321
CD83	417	262.479	267.344	IKBKG	417	428.101	360.875	OAS3	417	592.752	581.093
MR1	418	118.995	95.622	IRF9	418	1298.33	1188.55	TYK2	418	1312.69	1349.62
TTK	419	38.862	37.849	RPS6	419	41642.3	43412	IRF9	419	1256.61	1188.55
IL2RB	420	154.321	150.442	SELL	420	87.216	46.4825	CASP10	420	121.072	87.3135
TYK2	421	1397.64	1312.69	TRAF6	421	137.291	112.384	ST8SIA4	421	73.5275	55.1405
ILF3	422	5609.48	5532.82	CD58	422	121.589	113.59	PARP12	422	679.947	710.732
TNFAIP2	423	1195.56	937.419	STAT1	423	2921.02	2816.79	CD276	423	2903.42	2874.56
VCAM1	424	306.05	263.307	APOE	424	2269.32	1392.05	SYK	424	326.131	242.454
CCL4	425	67.5625	59.709	SPP1	425	244.107	322.844	CASP4	425	529.705	445.462
ITGB1	426	7898.92	7774.74	NFKB2	426	1284.26	1232.05	HLA-DMB	426	652.641	698.944
C7	427	1724.48	1362.19	IFI44	427	197.988	123.057	CTSL1	427	1861.32	1761.49
ENPP2	428	747.927	629.594	CXCL10	428	151.958	145.935	GCH1	428	217.5	216.805
LYSMD2	429	237.236	217.764	MAPK11	429	334.945	277.33	ARG2	429	4219.68	3294.11
PTPRC	430	337.481	323.374	SIGIRR	430	988.561	1003.52	RNF213	430	2676.72	2280.5
UBE2L6	431	1472.79	1408.3	NFKB1	431	1230.7	1030.49	PVR	431	1201.28	1217
HLA-E	432	6214.62	5565.26	PARP14	432	1335.99	1146.12	COL3A1	432	7122.35	5684.47
SPN	433	100.726	96.9725	FOXJ1	433	30.8715	43.332	IFNAR1	433	2531.35	2379.78
LTF	434	9653.57	7535.78	DOCK9	434	947.137	921.105	TAP2	434	897.597	811.494
SLAMF7	435	83.9395	72.7865	TOLLIP	435	2480.12	2538.91	PRKCD	435	2662.21	2676.23
ISOC1	436	669.187	704.294	DHX58	436	539.101	485.519	CMKLR1	436	155.572	123.416
DDX60	437	521.964	595.459	LYSMD2	437	237.236	226.701	FOXJ1	437	25.748	43.332
LIF	438	105.85	106.229	ST6GAL1	438	5530.87	3390.6	TRIM14	438	1214.15	1289.22
ITGB7	439	88.2435	70.6615	PTPN2	439	488.494	451.338	NCOA3	439	1138.31	1035.42
IL7R	440	46.5675	48.053	TAP1	440	1856.32	1557.09	TNFRSF14	440	1698.95	1709.46
ATG10	441	117.039	110.713	ISG15	441	471.145	467.837	MAPK14	441	908.323	849.297
CD44	442	4030.43	4262.52	OGFR	442	1403.74	1320.73	SYT17	442	492.678	496.488
ATG5	443	799.305	798.187	PTPN6	443	821.35	721.432	LCP1	443	10088.6	8393.15
IFIT1	444	271.614	222.089	BID	444	388.587	355.505	USP9Y	444	1241.38	1288.25
NFATC3	445	635.343	643.919	PSME2	445	1945.48	1888.04	FYN	445	210.302	155.744
PARP14	446	1335.99	1356.5	JAK2	446	266.008	208.791	IGF2R	446	4656.6	4075.34
SELE	447	308.674	318.89	RELA	447	2276.16	2292.87	LYN	447	568.514	479.634
BPGM	448	396.757	394.942	CMPK2	448	95.6885	93.2745	CD79A	448	26.639	14.4625
CD3EAP	449	460.838	463.27	MAP3K1	449	488.315	383.679	TMEM140	449	428.726	371.103
IRAK1	450	3200.63	3157.03	ZNFX1	450	1183.16	1039.65	LYSMD2	450	217.764	226.701
IRF8	451	165.286	144.826	MSR1	451	147.4	139.911	LTBR	451	3050.23	3010.94
CEACAM1	452	814.277	861.047	APP	452	14799.9	13106.1	TPSAB1	452	257.959	169.183
CCL3	453	50.5705	44.923	PSME1	453	3751.19	3463.19	BID	453	344.358	355.505
CIITA	454	157.485	130.622	SLAMF7	454	83.9395	42.059	IL18BP	454	242.904	196.715
COL3A1	455	7749.41	7122.35	SMAD2	455	1408.87	1379.37	TAB1	455	929.332	966.153
IL10RA	456	267.572	212.606	MAP4K2	456	309.399	318.769	MSR1	456	154.532	139.911
TLR4	457	258.169	252.858	IL7R	457	46.5675	20.4605	TAPBP	457	4592.15	4290.97
MME	458	3091.93	2786.36	PDE4B	458	947.858	770.45	SBNO2	458	1434.18	1257.41
CD79A	459	40.3855	26.639	MAPK14	459	909.63	849.297	HLA-C	459	16753.4	14619.4
PARP12	460	746.988	679.947	CXCL14	460	492.764	496.479	TNFSF4	460	77.304	80.4975
KIT	461	176.853	158.279	ICAM3	461	414.701	426.732	EIF2AK2	461	367.793	385.846
CD55	462	493.03	540.224	IKBKB	462	1043.03	934.659	IL13RA1	462	1828.47	1638.13
BTG1	463	3424.08	3221.04	C3AR1	463	135.851	89.745	SPPL2A	463	596.846	572.081
ITGA4	464	138.972	143.454	LAP3	464	1451.61	1492.6	LY6E	464	1677.26	1447.55
SMOX	465	735.601	665.267	ISG20	465	295.335	197.637	LAP3	465	1471.29	1492.6
ICAM1	466	719.668	780.662	F2R	466	685.631	559.436	BMI1	466	1525.49	1405.42
HLA-DQB1	467	926.975	700.443	IFIT2	467	163.376	115.846	CDH1	467	14273.4	12680.3
F12	468	41.919	33.726	CTSL1	468	1912.92	1761.49	GTF3C1	468	6870.16	7275.79
CNP	469	3363.05	3625.97	ICOSLG	469	300.856	220.963	RELB	469	318.956	263.048
CTSH	470	3587.09	3035.76	SMPD3	470	360.405	352.156	TRAFD1	470	1145.1	1027.35
GPI	471	5622.1	5343.98	ITGA6	471	2510.26	2280.72	IL11RA	471	234.066	236.511
F2RL1	472	489.253	524.925	NAMPT	472	2156.11	2087.36	MAPK3	472	1009.69	939.67
PDGFRB	473	1862.23	1711.72	SYK	473	353.445	242.454	MAP3K7	473	574.086	538.843
C2	474	590.101	556.954	TRAF2	474	521.213	466.819	FTSJD2	474	1148.69	1099.75
TRAFD1	475	1158.02	1145.1	ATM	475	825.126	873.723	CD3EAP	475	463.27	475.342
CDK6	476	743.245	697.852	HMGB1	476	5245.5	4899.41	SIGLEC1	476	45.1055	40.5285
SOD2	477	4999.42	4949.71	RORA	477	322.8	269.823	CXCL9	477	280.182	181.675
HLA-C	478	17015.3	16753.4	RNF31	478	1032.57	991.37	COLEC12	478	1960.26	1999.9
ATF5	479	1291.9	1276.72	FAS	479	265.366	197.07	SMOX	479	665.267	727.942
LAP3	480	1451.61	1471.29	LYN	480	502.104	479.634	ABL1	480	2797.63	2668.91
MX2	481	124.886	101.388	IFI30	481	1165.11	866.63	SPP1	481	285.281	322.844
CXCL16	482	993.353	994.79	ITGB1	482	7898.92	7015.76	CASP7	482	998.519	959.12
DDX58	483	365.745	387.076	IFI44L	483	169.882	91.288	PSEN1	483	1862.99	1844.93
IRF2	484	844.088	808.717	CD44	484	4030.43	3278.03	FCGR2A	484	228.778	185.873
RUNX1	485	826.59	870.665	ANKRD22	485	274.868	238.554	RNF31	485	993.582	991.37
JAK2	486	266.008	250.717	ST8SIA4	486	85.402	55.1405	ARL4A	486	276.252	216.344
ANKRD22	487	274.868	295.939	ICAM1	487	719.668	471.162	HERC6	487	709.072	668.789
TRIM21	488	399.788	391.146	TREM2	488	98.5155	67.407	STAT1	488	3211.13	2816.79
F2R	489	685.631	720.254	LCP1	489	8477.35	8393.15	MERTK	489	585.79	558.898
STAT2	490	1631.73	1636.73	RBCK1	490	2179.59	2154.72	CCL21	490	145.174	80.247
CCL2	491	873.744	700.823	PSMB2	491	1655.91	1659.69	IFI30	491	832.066	866.63
TOLLIP	492	2480.12	2401.13	SIGLEC1	492	68.1795	40.5285	CD163	492	171.933	150.387
NEFL	493	20.069	24.6065	SAMD9	493	143.749	89.5695	VAMP8	493	1647.61	1726.22
CXCL14	494	492.764	383.057	HLA-DQB1	494	926.975	581.227	CD164	494	8687.91	8856.74
PLA2G4A	495	188.975	169.529	CHIT1	495	94.993	59.941	OAS1	495	270.763	239.231
TNFSF13	496	739.561	752.083	LTBR	496	3020.4	3010.94	PSMB9	496	334.617	241.078
TDRD7	497	304.726	283.527	TMEM140	497	453.857	371.103	RRAD	497	74.4905	59.6045
OAS1	498	307.852	270.763	TAP2	498	962.087	811.494	DDX58	498	387.076	349.256
CX3CR1	499	85.912	83.613	RIPK1	499	847.326	787.866	TICAM1	499	524.246	497.077
FAS	500	265.366	249.912	CD63	500	11368.3	9883.98	VEGFC	500	104.189	88.198
WARS	501	2186.94	2028.02	MYD88	501	898.821	893.352	FCER1G	501	129.487	108.216
TNFAIP3	502	646.864	695.33	WARS	502	2186.94	2127.61	CDH5	502	383.558	287.385
SBNO2	503	1366.16	1434.18	STAT3	503	5300.75	4707.46	CXCL12	503	504.224	370.625
PRKCA	504	755.84	677.628	HRAS	504	812.25	766.154	TNFSF13	504	752.083	621.221
NUP93	505	1002.01	1052.84	IL5RA	505	8.5905	5.336	PSMB8	505	1079.3	861.415
MAP4K2	506	309.399	294.803	UBC	506	27652.5	25024.7	TP53	506	1387.92	1375.64
CMPK2	507	95.6885	97.2435	IRF5	507	138.149	125.575	NUP107	507	504.976	505.922
C3AR1	508	135.851	110.333	HLA-DMB	508	764.998	698.944	PLA2G6	508	523.78	590.697
FGL2	509	430.568	380.606	CREBBP	509	2223.66	2156.54	HLA-DQA1	509	600.938	431.44
PSMD7	510	2262.43	2266.52	IRF7	510	608.811	601.678	ISOC1	510	704.294	708.329
MICA	511	391.423	346.378	RNF213	511	2233.24	2280.5	ST6GAL1	511	5537.04	3390.6
TICAM1	512	519.445	524.246	ATF5	512	1291.9	1453.79	TRAF3	512	184.792	159.89
ST6GAL1	513	5530.87	5537.04	SAMHD1	513	385.159	285.807	IFIT2	513	126.084	115.846
CDKN1A	514	1879.11	1860.24	DDX58	514	365.745	349.256	MT2A	514	2378.45	1687.16
PLAUR	515	167.296	132.972	TFRC	515	643.897	547.803	HLA-DRB1	515	1721.2	1362.89
IRAK4	516	368.995	359.989	IFIT1	516	271.614	183.901	PTPN6	516	722.65	721.432
SAMD9	517	143.749	137.584	LATS2	517	643.645	601.562	SRI	517	1469.21	1524.1
BANK1	518	227.01	261.461	MICA	518	391.423	316.346	IFI44	518	153.597	123.057
ST8SIA4	519	85.402	73.5275	NFATC1	519	367.125	301.776	HMGB1	519	4789.33	4899.41
IL17RB	520	144.017	148.834	CD68	520	784.747	529.82	FCGR3A	520	235.81	219.315
NFATC1	521	367.125	355.423	THY1	521	679.575	466.583	F13A1	521	165.774	114.704
CD163	522	219.867	171.933	CD163	522	219.867	150.387	ENTPD1	522	699.486	602.626
NRP1	523	1523.9	1506.81	C5	523	173.252	161.012	STAT2	523	1636.73	1516.12
IL4R	524	1072.34	1026.5	COL3A1	524	7749.41	5684.47	RORC	524	1611.93	1488.19
ANXA1	525	3090.62	3074.73	AKT3	525	1350.47	1288.96	RSAD2	525	98.7415	77.5475
IRF1	526	992.007	957.759	SDS	526	58.2125	45.001	SDS	526	50.9915	45.001
RSAD2	527	111.421	98.7415	LAMP1	527	7364.33	6784.07	IL15RA	527	94.9995	79.9145
BCL2L1	528	2921.54	2941.37	STAT2	528	1631.73	1516.12	CD63	528	10650.1	9883.98
HLA-G	529	65.6095	62.7695	IL6ST	529	735.329	558.035	CXCL13	529	13.547	11.61
CHIT1	530	94.993	81.3025	ATG12	530	424.369	428.192	ATG12	530	425.536	428.192
CTSL1	531	1912.92	1861.32	CXCL11	531	86.189	95.7505	DHX58	531	496.046	485.519
CASP10	532	140.496	121.072	HLA-C	532	17015.3	14619.4	PSMD7	532	2266.52	2299.65
CXCL2	533	87.7445	77.216	OAS1	533	307.852	239.231	MICA	533	346.378	316.346
DUSP6	534	664.976	624.465	SMOX	534	735.601	727.942	CHIT1	534	81.3025	59.941
IRAK2	535	116.976	114.028	TRIM26	535	1722.46	1724.47	PELI1	535	483.731	469.278
CXCL9	536	224.197	280.182	ARG2	536	3456.52	3294.11	TAP1	536	1787.65	1557.09
LRP1	537	5350.86	5620.07	BCL10	537	345.634	333.882	NFATC1	537	355.423	301.776
SYK	538	353.445	326.131	NUB1	538	1768.78	1774.7	CCL3	538	44.923	32.1305
PNP	539	474.249	404.034	TICAM1	539	519.445	497.077	IKBKG	539	359.793	360.875
TFRC	540	643.897	669.877	CYBB	540	332.504	185.613	IL32	540	485.748	364.435
AUTS2	541	719.125	682.899	TRIM5	541	518.082	519.995	TANK	541	498.704	468.144
SPP1	542	244.107	285.281	SBNO2	542	1366.16	1257.41	CD99	542	4063.99	3724.23
TXNIP	543	11293.7	11472.1	BTG1	543	3424.08	2871.46	TRIM26	543	1736.93	1724.47
MRC1	544	109.297	81.7985	DDX60	544	521.964	504.353	CXCL10	544	197.323	145.935
TMEFF2	545	2533.17	3745.36	TRAFD1	545	1158.02	1027.35	CD36	545	47.351	43.9495
IL6	546	37.588	48.227	OAS2	546	805.06	794.941	IFIT1	546	222.089	183.901
NCOA7	547	684.072	740.132	CKLF	547	168.988	151.334	TREM2	547	74.2855	67.407
IRF9	548	1298.33	1256.61	ZNF205	548	378.779	368.029	ITGAX	548	134.93	110.293
LAMP3	549	144.755	134.508	KIAA1199	549	71.5805	47.971	WARS	549	2028.02	2127.61
FOXJ1	550	30.8715	25.748	IDO1	550	76.2405	53.3905	TMEM229B	550	258.059	241.668
LCN2	551	663.115	522.022	PRKCE	551	150.766	138.998	ISG20	551	224.531	197.637
THBD	552	412.729	418.682	ITGA4	552	138.972	82.6755	IDO1	552	50.859	53.3905
MSR1	553	147.4	154.532	TMEM229B	553	238.476	241.668	MOV10	553	1459.84	1483.97
RNF31	554	1032.57	993.582	SRI	554	1552.54	1524.1	IL17RB	554	148.834	150.102
TAP2	555	962.087	897.597	FCGR3A	555	313.03	219.315	PECAM1	555	419.401	356.543
CCL18	556	44.2305	30.8385	HERC6	556	665.527	668.789	MAPKAPK2	556	1536.42	1430.21
HLA-DMB	557	764.998	652.641	ABL1	557	2735.47	2668.91	FN1	557	6088.42	5189.04
MOV10	558	1506.06	1459.84	CXCL9	558	224.197	181.675	UBC	558	25213	25024.7
C1QBP	559	1395.33	1417.08	TRAF3	559	158.252	159.89	IRAK4	559	359.989	350.625
SDS	560	58.2125	50.9915	PIM1	560	763.103	655.644	IFI44L	560	125.213	91.288
CEACAM6	561	75.6355	68.821	TANK	561	485.055	468.144	CD58	561	113.532	113.59
TNFRSF12A	562	322.175	240.634	SP110	562	406.524	357.707	ANKRD22	562	295.939	238.554
GBP4	563	507.393	478.082	MX2	563	124.886	84.4865	CXCL14	563	383.057	496.479
CCR5	564	88.494	73.616	TNFSF10	564	4010.71	3436.82	CCL19	564	118.958	76.379
ABCB1	565	256.308	235.566	RSAD2	565	111.421	77.5475	MX2	565	101.388	84.4865
PSEN2	566	837.454	842.74	CYLD	566	965.145	866.127	HLA-DQB1	566	700.443	581.227
ICOSLG	567	300.856	293.047	FADD	567	415.716	401.877	LTB	567	51.805	38.905
TMEM140	568	453.857	428.726	CXCL13	568	30.2105	11.61	NOD1	568	135.758	120.007
OAS2	569	805.06	787.941	FCGR2A	569	299.241	185.873	BTG1	569	3221.04	2871.46
BCL6	570	938.394	938.918	FN1	570	7748.74	5189.04	CXCL11	570	143.494	95.7505
MUC1	571	408.106	408.279	F13A1	571	175.038	114.704	ENG	571	1604.12	1503.93
CYBB	572	332.504	289.838	MOV10	572	1506.06	1483.97	IKBKB	572	934.494	934.659
CD69	573	97.4875	93.3535	EIF4E3	573	706.782	629.321	IFI27	573	210.29	172.853
F13A1	574	175.038	165.774	DUSP4	574	162.326	123.439	TRIM25	574	923.612	869.872
