# Supplementary material for: A Computational Approach to Identification of Candidate Biomarkers in High-Dimensional Molecular Data
Source: Diagnostics (Basel). 2022 Aug 18;12(8):1997. doi: 10.3390/diagnostics12081997 (PMC9407361; doi:10.3390/diagnostics12081997)
Supplement: Supplementary file 1 [file diagnostics-12-01997-s001.zip › diagnostics-1827412-supplementary/Table S4. Feature selection and differential expression results comparison.xlsx]

## Sheet: Sheet1
Table S4. Feature selection and differential expression results comparison
Basal | Luminal A			Basal | Luminal B			Luminal A | Luminal B
Feature selecion only	Intersection	Differential expression only	Feature selecion only	Intersection	Differential expression only	Feature selecion only	Intersection	Differential expression only
IKBKG	C1R	TRAF2		AXL	IL7R		MKI67	PNMA1
	IL32	HCK		CD59	PNMA1		AXL	TRAF2
	LAMP2	NMI		SSPN	TRAF2		GATA3	PSMA2
	MAP2K2	IFI35		CFB	PSMA2		DEFB1	HCK
	LY6E	PRKCE		NFATC4	HCK		SMAD3	TLR4
	ITCH	IFI16		IL34	IFI35		BIRC5	IFI16
	BST2	CD34		SMAD3	NMI		ITGB4	ITGAM
	SLC25A28	ITGA5		ITGB4	PRKCE		CDK1	ITGA5
	HAPLN3	CCL21		GBP2	TLR4		CSF1	BLNK
	NFATC4	IL16		NT5E	IFI16		CEACAM1	LCP2
	BIRC5	TPSAB1		FLT3LG	ITGAM		BCL2	IL10RA
	RAPGEF6	RRAD		UBA7	CD34		RRM2	VAMP8
	PLEKHO1	ENG		SERPING1	CCL21		CX3CL1	ISOC1
	GIMAP7	ISOC1		ALCAM	ITGA5		CD40	BID
	IL3RA	CXCR4		CX3CL1	IL16		IL6R	FGL2
	IGF2R	NCOA3		GAS6	TPSAB1			IRAK1
	FLT3LG	MKI67		VAMP5	RRAD			ICAM3
	TYMS	ICAM3		CD40	BLNK			MAPK14
	IL15RA	MAPK14			LCP2			EIF2AK2
	CD46	CD37			ENG			PLA2G6
	CLU	EIF2AK2			IL10RA			SIGIRR
	MAPK8	PLAU			ISOC1			VCAM1
	IFITM1	MTHFD2			BID			PLAU
	GAS6	STAT2			CXCR4			IL4R
	ATG16L1	CCL5			FGL2			MTHFD2
	VAMP5	C1S			NCOA3			OAS3
	ANP32B	IFNGR1			ARG2			CDK6
	MAVS	AMICA1			IRAK1			C1S
	ICAM2	EP300			MKI67			BPGM
	HIF1A	RSAD2			ICAM3			ANXA1
	CCND3	TICAM1			MAPK14			PDGFRB
	PYCARD	MX1			PLA2G6			C1R
		LCK			TGFB2			AMICA1
		HLA-DMA			SIGIRR			EWSR1
		PECAM1			CD37			LPAR6
		RELB			EIF2AK2			CTSS
		LATS2			VCAM1			OAS1
		EGR2			IL4R			RSAD2
		MYD88			PLAU			MOV10
		SMAD2			MTHFD2			C1QBP
		PTPN1			STAT2			MAP4K2
		DOCK9			CCL5			IKBKG
		PNPT1			TP53			SOD2
		C5			OAS3			MYD88
		HLA-DPA1			CDK6			EGR2
		HLA-DRB1			BPGM			P2RX5
		MAP3K7			C1S			PNPT1
		IFITM3			ANXA1			C5
		FYN			PDGFRB			TNFAIP2
		TMEM229B			C1R			CEACAM6
		TRAF6			IFNGR1			TMEM229B
		CCL18			EWSR1			IRF1
		CREBBP			AMICA1			CCL18
		CCL14			LPAR6			BANK1
		CD276			EP300			SPN
		RORA			CTSS			RBCK1
		CD24			MOV10			SMOX
		CXCL13			TICAM1			CDKN1A
		NRP1			LCK			CCL14
		JAK3			C1QBP			VEGFC
		TIRAP			HLA-DMA			MAP2K2
		LTB			MAP4K2			HLA-B
		JAK1			IKBKG			PARP12
		JAM3			PECAM1			CD59
		HLA-DMB			RELB			CXCL13
		TANK			LATS2			PSMB2
		NAMPT			SOD2			SSPN
		IRF7			EGR2			ANKRD22
		ARL4A			MYD88			NRP1
		THY1			P2RX5			SELP
		ATG5			DOCK9			WARS
		HLA-A			SMAD2			JAK1
		ELK1			PTPN1			LGALS3BP
		SPPL2A			PNPT1			JAM3
		CD7			C5			RNF31
		LCP1			HLA-DPA1			HLA-DMB
		LAMP1			HLA-DRB1			TANK
		MAP3K5			MAP3K7			PTGER2
		MFGE8			CD4			ITGA9
		CHUK			IFITM3			IRF7
		TBK1			TNFAIP2			THY1
		A2M			FYN			TNFSF4
		SYT17			CEACAM6			KIT
		CASP1			TMEM229B			CMPK2
		USP9Y			IRF1			HLA-A
		STAT3			TRAF6			RPS6
		MAPK1			BANK1			DUSP6
		UPP1			SPN			ELK1
		TRIM26			RBCK1			CD7
		XAF1			SMOX			PSMA3
		CD47			CREBBP			SLC25A28
		IL34			ITGB1			RUNX3
		PSMB7			CDKN1A			DDX58
		IL13RA1			IL32			CFB
		RORC			CCL14			HAPLN3
		GIMAP5			LAMP2			NFATC4
		IFNAR1			CD276			SP110
		CARD11			GATA3			CHUK
		CNP			MAP2K2			TBK1
		TREM2			HLA-B			SYT17
		APOL6			PARP12			TNFRSF1A
		ATG12			CD24			HERC6
		SELL			CXCL13			STAT3
		BMI1			GIMAP8			USP9Y
		CD2			PSMB2			CASP1
		FTSJD2			ANKRD22			CD8A
		MASP1			NRP1			ATG7
		MIF			SELP			TARP
		CCL19			JAK3			CCR5
		MAP2K1			WARS			TRIM26
		NFKB1			TIRAP			XAF1
		FOXJ1			LTB			SPP1
		CD164			LY6E			LAP3
		TLR5			LGALS3BP			IL34
		ELF1			JAM3			PSMB7
		DPP4			RNF31			CD55
		GBP2			NAMPT			CTSL1
		DUSP4			HLA-DMB			IFIH1
		ITGA6			TANK			SECTM1
		CD79A			PTGER2			IFNAR1
		SIGLEC1			IRF7			NUP93
		APOE			ITGA9			CFI
		FCER1G			BST2			PTGS2
		ATM			ITCH			B2M
		C3			SAMD9L			CNP
		F12			ARL4A			PSMD7
		TCF7			TNFSF4			TREM2
		CREB1			DDX60			APOL6
		HSD11B1			KIT			ATG12
		IFI44L			CMPK2			FTSJD2
		STAB1			LYN			MASP1
		FAM46A			ATG5			MIF
		UBA7			DUSP6			CXCL2
		NUB1			RPS6			MAP2K1
		CDK1			HLA-A			IRF8
		CDH1			ELK1			FOXJ1
		MCAM			SPPL2A			CD164
		GCH1			PSMA3			BTG1
		GIMAP4			CD7			ELF1
		FOS			LCP1			TLR5
		IFIT1			RUNX3			TYK2
		C1QA			DDX58			GBP2
		TNFSF10			LAMP1			FCGR3A
		SELPLG			HAPLN3			ITGB3
		GTF3C1			MAP3K5			CD38
		SERPING1			MFGE8			NT5E
		MUC1			SP110			CD200
		NFATC3			DEFB1			CD83
		IL1RAP			MAF			SIGLEC1
		CD9			CHUK			MSR1
		CASP7			TBK1			CCL4
		HRAS			A2M			APOE
		IFNAR2			TNFRSF1A			CKLF
		ALCAM			SYT17			ATF5
		HLA-DPB1			HERC6			SRI
		ZNFX1			STAT3			USP18
		MAP2K4			CASP1			HLA-E
		CXCL12			USP9Y			FLT3LG
		ATF2			ATG7			FADD
		ITGB2			CD8A			C3
		ITGAE			TARP			F12
		IFI30			MAPK1			CREB1
		PSEN1			UPP1			PIN1
		TLR2			CCR5			LCN2
		CD74			TRIM26			ECSIT
		ADAM19			XAF1			F2RL1
		RRM2			SPP1			UBA7
		CD6			LAP3			FAM46A
		VEGFA			PSMB7			IL17RB
		FEZ1			IL13RA1			NUB1
		TRIM14			RORC			ST3GAL5
		PIK3CD			GIMAP5			LGALS3
		PSME2			CTSL1			MCAM
		TGFB1			IFIH1			GCH1
		CX3CL1			SECTM1			FOS
		IGF1R			IFNAR1			TYMS
		TRAF3			NUP93			TOLLIP
		RIPK1			CFI			IFIT1
		BCL10			NLRC5			TSHZ3
		PSEN2			PTGS2			GTF3C1
		BCL2L1			CARD11			SERPING1
		PELI1			B2M			NFKB2
		IRF3			BIRC5			HRAS
		IRAK4			CNP			IFNAR2
		CD40			PSMD7			CD36
		TNFRSF1B			SELL			ALCAM
		ABL1			RAPGEF6			HLA-DPB1
		TRAFD1			ATG12			CLU
		PARP9			BMI1			STAT5B
		CXCL16			CD2			IRF5
		MT2A			FTSJD2			CD69
		CASP8			MASP1			CX3CR1
		PSMB10			MIF			MAP2K4
		TRIM25			CCL19			NCOA7
		HAVCR2			CXCL2			ITGAE
		NCAM1			MAP2K1			OAS2
		CYFIP2			NFKB1			IFI30
		ATF1			IRF8			PSEN1
		LTF			FOXJ1			BCL6
		IL6ST			IKBKB			TLR2
		ARID5B			CD164			CD74
		PRIC285			TLR5			ADAM19
		CD3E			BTG1			VEGFA
		IL6R			DPP4			STAT6
		PPARG			TYK2			TRIM14
		MERTK			PLEKHO1			FEZ1
		CD53			ITGB3			CD63
		AKT3			CD83			GPI
		CD81			CD200			PIK3CD
		IL1R1			TDRD7			PSME2
		PROCR			CD97			DHX58
		RELA			ITGA6			ITGA2
		PRKCD			CD79A			CEBPB
		FAM125A			GIMAP7			PSEN2
		IL17RA			IL3RA			CCL3
		YTHDF2			IGF2R			GAS6
		C1QB			MSR1			ICAM1
		HLA-DQA1			CCL4			THBS1
		CFD			ATF5			VAMP5
		TRIM5			CKLF			CSF1R
		OGFR			ST6GAL1			BCL2L1
		ITGAL			SRI			ILF3
		HLA-DQB1			USP18			TNFRSF1B
		COLEC12			HLA-E			ABL1
		PDGFC			FCER1G			SOCS3
		CH25H			FADD			PARP9
		ADAR			ATM			TMEFF2
		RTP4			C3			CXCL16
		EGR1			F12			RGL1
		CSF2RB			TCF7			ATG10
		IFI44			CREB1			TTK
		CD48			HSD11B1			LIF
		GZMK			PIN1			CASP8
		CD68			IFI44L			CFH
		REPS1			LCN2			C7
		EPCAM			ECSIT			TRIM25
		TOR1B			STAB1			ANP32B
		SAA1			F2RL1			PLAUR
		CYLD			IL17RB			CYFIP2
		IL5RA			ST3GAL5			NCAM1
		IL18BP			LGALS3			HLA-G
		RHBDF2			NUB1			ATF1
		ITGAX			CDK1			IL6ST
		TNFSF12			NFKBIA			LTF
		PVR			MCAM			ITGA1
		ISG15			CDH1			MRC1
		NUP107			GCH1			MAVS
		EIF4E3			CTSH			ETS1
		PDE4B			GIMAP4			MR1
		MX2			CMKLR1			IL2RB
		DPCD			FOS			CXCL1
		PSMB9			TYMS			NOTCH1
		ZNF205			TOLLIP			PPARG
		CASP3			CSF1			BAX
		PIM1			TNFSF10			TNFRSF12A
		ARNT2			C1QA			MERTK
		RNF213			CEACAM1			TNFAIP3
		INPP5D			SELPLG			CIITA
		IL2RG			IL15RA			CD99
		IFI27			TSHZ3			CCL2
		IFITM2			GTF3C1			GBP4
		MAPK11			MUC1			IKBKE
		CD14			NFATC3			RELA
					NFKB2			PRKCA
					IL1RAP			FAM125A
					BCL2			PRKCD
					CD9			LYSMD2
					CASP7			IL17RA
					HRAS			YTHDF2
					CD46			SPA17
					SBNO2			PYCARD
					HLA-DPB1			OGFR
					ZNFX1			RUNX1
					CLU			IL6
					IRF5			TLR3
					CX3CR1			TNFRSF14
					CD69			LTBR
					MAP2K4			PDGFC
					ITGB2			CH25H
					NCOA7			PTPN6
					ATF2			EGR1
					ITGAE			PTPN2
					OAS2			RIPK2
					PSEN1			PSME1
					BCL6			CD58
					TLR2			REPS1
					CD74			EPCAM
					PSMB8			TOR1B
					PLSCR1			SAA1
					ADAM19			MVP
					CD6			SELE
					RRM2			FN1
					STAT6			ABCB1
					HLA-DRA			CD3EAP
					FEZ1			PVR
					TRIM14			ISG15
					CD63			NUP107
					PIK3CD			PDE4B
					GPI			UBC
					PSME2			DPCD
					DHX58			CASP3
					TGFB1			ZNF205
					ITGA2			HMGB1
					MAPK8			MEF2C
					IFITM1			IL11RA
					IGF1R			TAB1
					CEBPB			INPP5D
					TRAF3			THBD
					RIPK1			ITGB7
					BCL10			IFITM2
					PSEN2			MAPK11
					ICAM1			IFI27
					THBS1			CD14
					ATG16L1
					CSF1R
					IRF3
					PELI1
					IRAK4
					BCL2L1
					TNFRSF1B
					ILF3
					TRAFD1
					SOCS3
					ABL1
					PARP9
					TMEFF2
					MT2A
					RGL1
					ATG10
					TTK
					LIF
					CASP8
					CFH
					C7
					PSMB10
					SMPD3
					TRIM25
					CHIT1
					ANP32B
					HAVCR2
					CYFIP2
					NCAM1
					PLAUR
					HLA-G
					ATF1
					LTF
					ITGA1
					MRC1
					MAVS
					ARID5B
					ETS1
					MR1
					PRIC285
					CD86
					ICAM2
					CD3E
					IL2RB
					CXCL1
					NOTCH1
					BAX
					TNFRSF12A
					MERTK
					CD53
					AKT3
					TNFAIP3
					CD81
					IL1R1
					CIITA
					GBP4
					CCL2
					PROCR
					IKBKE
					RELA
					HIF1A
					PRKCA
					FAM125A
					PRKCD
					LYSMD2
					IL17RA
					CXCL11
					CCND3
					YTHDF2
					STAT1
					C1QB
					HLA-DQA1
					CFD
					TRIM5
					SPA17
					PYCARD
					OGFR
					RUNX1
					TLR3
					IL6
					TNFRSF14
					LTBR
					ITGAL
					HLA-DQB1
					COLEC12
					PDGFC
					CH25H
					TNFSF13
					PTPN6
					APP
					RTP4
					ADAR
					EGR1
					CSF2RB
					PTPN2
					RIPK2
					PSME1
					CD58
					GZMK
					CD48
					PARP14
					REPS1
					SAA1
					TOR1B
					EPCAM
					CYLD
					IL5RA
					MVP
					RHBDF2
					IL18BP
					ITGAX
					SELE
					TNFSF12
					FN1
					CD3EAP
					ABCB1
					IRF2
					PVR
					EIF4E3
					SLAMF7
					NUP107
					PDE4B
					UBC
					DPCD
					ZNF205
					CASP3
					PSMB9
					HMGB1
					MEF2C
					ARNT2
					RNF213
					TAB1
					INPP5D
					THBD
					ITGB7
					PTPRC
					IL2RG
					MAPK11
					IFI27
					IFITM2
					CD14
