# Supplementary material for: A Computational Approach to Identification of Candidate Biomarkers in High-Dimensional Molecular Data
Source: Diagnostics (Basel). 2022 Aug 18;12(8):1997. doi: 10.3390/diagnostics12081997 (PMC9407361; doi:10.3390/diagnostics12081997)
Supplement: Supplementary file 1 [file diagnostics-12-01997-s001.zip › diagnostics-1827412-supplementary/Table S5. Differential expression analysis results.xlsx]

## Sheet: Sheet1
Table S5. Differential expression analysis results
A) Basal | Luminal A				B) Basal | Luminal B				C) Luminal A | Luminal B
Gene	logFC	PValue	FDR	Gene	logFC	PValue	FDR	Gene	logFC	PValue	FDR
LAMP2	0.541749	4.43248e-14	2.54424e-11	CX3CL1	-1.50668	5.03513e-76	2.89017e-73	CX3CL1	-1.23555	2.06321e-43	1.18428e-40
VAMP5	-0.760782	2.0119e-13	5.77417e-11	ITGB4	-1.58694	3.65833e-56	1.04994e-53	ITGB4	-1.39657	3.69329e-37	1.05997e-34
IGF2R	0.66529	3.14121e-13	6.01018e-11	GBP2	-1.16982	4.5206e-50	8.64941e-48	CDK1	2.10036	1.79965e-34	3.44334e-32
BIRC5	-1.33801	1.95061e-12	2.79912e-10	CD40	-1.28293	1.92894e-47	2.76803e-45	BIRC5	2.2307	2.51519e-32	3.6093e-30
ITCH	0.459654	6.13591e-12	7.04403e-10	CASP1	-1.15436	4.468e-39	5.12927e-37	RRM2	1.96026	5.44743e-27	6.25365e-25
CFD	-1.37974	1.84318e-11	1.76331e-09	MAP2K1	0.777962	1.32986e-37	1.27224e-35	CD40	-1.00038	1.50145e-24	1.43639e-22
CXCL13	-2.45986	2.2356e-11	1.83319e-09	SERPING1	-1.04182	4.48925e-37	3.68118e-35	MKI67	1.59046	8.95088e-24	7.33972e-22
ICAM2	-0.68469	1.21283e-10	8.70205e-09	LTF	-3.49084	1.40035e-36	1.00475e-34	CCL2	-1.60764	1.73325e-22	1.24361e-20
IFI27	-1.18105	2.71258e-10	1.73002e-08	ALCAM	1.11897	6.14586e-36	3.79793e-34	LIF	-1.65149	3.52689e-22	2.24937e-20
IFNAR1	0.371844	3.7191e-10	2.13476e-08	VAMP5	-1.01888	6.6166e-36	3.79793e-34	NCOA7	-1.17792	1.62594e-21	9.33289e-20
BST2	-1.11078	7.08335e-10	3.43411e-08	FLT3LG	-1.01762	4.14913e-35	2.16509e-33	SOCS3	-1.65792	9.7722e-21	5.09931e-19
COLEC12	0.783317	7.17933e-10	3.43411e-08	CLU	-1.27221	5.12001e-35	2.44907e-33	PSMA3	0.557082	2.72258e-20	1.3023e-18
PLEKHO1	-0.629421	1.45849e-09	6.43979e-08	DEFB1	-2.2956	9.98717e-33	4.40972e-31	TYMS	1.12817	6.60939e-20	2.9183e-18
NCOA3	0.493707	1.65516e-09	6.78616e-08	NFATC4	-0.966187	3.79067e-32	1.55418e-30	CXCL2	-2.28732	9.01054e-20	3.69432e-18
SPPL2A	0.414734	1.7992e-09	6.88493e-08	TNFAIP2	-1.30122	6.91224e-32	2.64508e-30	CXCL1	-1.99684	1.95583e-19	7.4843e-18
MAP2K1	0.425085	3.27049e-09	1.17329e-07	TBK1	0.5434	1.5069e-31	5.406e-30	GBP2	-0.77105	9.3334e-19	3.34836e-17
ARID5B	0.515346	3.56022e-09	1.2021e-07	CXCL1	-2.37202	1.44208e-30	4.86913e-29	TNFAIP2	-1.0711	1.36415e-18	4.606e-17
USP9Y	0.723167	4.69082e-09	1.49585e-07	CFB	-1.90068	4.86632e-30	1.5017e-28	GATA3	-1.46783	1.92536e-18	6.13977e-17
PYCARD	-0.72908	5.14211e-09	1.55346e-07	CCL2	-1.72794	4.97079e-30	1.5017e-28	TTK	1.58962	5.793e-18	1.7501e-16
MAPK1	0.387507	5.43597e-09	1.56012e-07	IFI16	-0.889677	6.3752e-30	1.82968e-28	DEFB1	-1.79156	6.49903e-18	1.86522e-16
ADAR	0.371066	6.04169e-09	1.59902e-07	INPP5D	-1.05935	8.23763e-30	2.25162e-28	LTF	-2.41645	4.4071e-17	1.20461e-15
CHUK	0.3867	6.12867e-09	1.59902e-07	PNPT1	0.664296	2.46603e-29	6.43409e-28	CFB	-1.50601	9.50576e-17	2.48014e-15
DOCK9	0.5251	8.02978e-09	2.00395e-07	GAS6	-0.905523	2.95467e-29	7.37384e-28	CASP1	-0.765232	6.54173e-15	1.63259e-13
ISG15	-1.45728	8.80762e-09	2.10649e-07	AXL	-0.872472	5.50861e-28	1.31748e-26	RIPK2	0.716057	2.00253e-14	4.78938e-13
ALCAM	0.585756	1.79961e-08	4.13191e-07	YTHDF2	0.493283	8.8925e-28	2.04172e-26	PSMB7	0.553451	3.67851e-14	8.44586e-13
FLT3LG	-0.580016	2.24039e-08	4.94608e-07	PSMA3	0.581187	1.21389e-27	2.67989e-26	AXL	-0.66792	3.95134e-14	8.72334e-13
HAPLN3	-0.729223	2.74718e-08	5.8403e-07	CHUK	0.598475	6.66725e-27	1.3758e-25	DPCD	0.71776	9.61778e-14	2.04467e-12
MAPK8	0.572583	3.95221e-08	8.10204e-07	PYCARD	-1.05483	6.71122e-27	1.3758e-25	PSME2	0.545628	3.29687e-13	6.75858e-12
TBK1	0.305125	4.3102e-08	8.53123e-07	USP9Y	1.13872	8.77809e-27	1.73746e-25	RUNX1	-0.692485	3.66016e-13	7.24459e-12
BMI1	0.380596	8.47524e-08	1.6216e-06	AMICA1	-1.10804	9.99275e-27	1.91195e-25	CSF1	-0.631187	3.89769e-13	7.45758e-12
EP300	0.51827	8.83768e-08	1.6364e-06	C1R	-0.949467	2.06001e-26	3.81434e-25	EGR2	-1.22154	6.42646e-13	1.18993e-11
ATG16L1	0.316122	9.56915e-08	1.71647e-06	GATA3	-1.63138	2.78786e-26	5.00072e-25	IFI16	-0.623909	7.77941e-13	1.39543e-11
ATF2	0.574955	1.09391e-07	1.88532e-06	MTHFD2	0.808437	6.31048e-26	1.09764e-24	NT5E	-0.777138	1.06662e-12	1.85528e-11
SYT17	0.522526	1.11674e-07	1.88532e-06	RIPK2	0.867112	1.34771e-25	2.27525e-24	IRAK1	0.5021	1.22674e-12	2.07103e-11
CD46	0.424304	1.69756e-07	2.784e-06	IRAK1	0.655272	1.76814e-25	2.89974e-24	F12	1.34486	2.03942e-12	3.34465e-11
IL17RA	0.439162	1.82177e-07	2.90472e-06	ITGA5	-1.04813	3.41959e-25	5.45234e-24	TNFAIP3	-0.747595	3.11002e-12	4.95876e-11
RAPGEF6	0.826722	2.21488e-07	3.43606e-06	GTF3C1	0.662369	5.04272e-25	7.82304e-24	GPI	0.480775	4.56421e-12	7.08069e-11
EIF2AK2	0.520947	2.38479e-07	3.60229e-06	CEBPB	-0.799814	1.04657e-24	1.58087e-23	MTHFD2	0.594086	5.87137e-12	8.80079e-11
CREB1	0.333022	2.87754e-07	4.2275e-06	NCOA7	-1.15708	1.13466e-24	1.66999e-23	PSMA2	0.398898	5.97963e-12	8.80079e-11
UPP1	-0.61666	2.94599e-07	4.2275e-06	ITCH	0.571616	2.06176e-24	2.95863e-23	ICAM3	0.529235	9.65864e-12	1.38601e-10
CLU	-0.669428	3.22824e-07	4.51954e-06	NT5E	-0.995071	5.43952e-24	7.61532e-23	BCL2	-0.826344	1.00297e-11	1.40416e-10
HLA-DRB1	-0.632336	3.46138e-07	4.73056e-06	IFNAR1	0.493449	2.51234e-23	3.43353e-22	ANP32B	0.434152	1.09613e-11	1.49805e-10
GAS6	-0.518228	3.54547e-07	4.7328e-06	TLR2	-0.863967	9.53999e-23	1.27348e-21	SMAD3	-0.414449	1.1452e-11	1.52871e-10
MAP3K5	0.679457	3.85956e-07	5.03497e-06	PLEKHO1	-0.805712	1.22177e-22	1.59386e-21	ITGA5	-0.759031	1.21633e-11	1.58676e-10
GTF3C1	0.382142	5.29388e-07	6.75264e-06	EPCAM	0.845146	2.55046e-22	3.25325e-21	EGR1	-1.29198	1.25131e-11	1.59612e-10
CDH1	0.510434	5.6129e-07	7.00393e-06	HAPLN3	-0.999506	4.09562e-22	5.10421e-21	MIF	0.812051	1.40104e-11	1.74825e-10
LTB	-1.03165	5.93676e-07	7.25043e-06	CH25H	-1.41747	4.17941e-22	5.10421e-21	CEBPB	-0.585437	1.45367e-11	1.77533e-10
HLA-DPB1	-0.509519	6.29727e-07	7.53049e-06	IL34	-0.865424	4.35432e-22	5.20704e-21	LCN2	-1.68084	7.45318e-11	8.91276e-10
C1QA	-0.610531	7.32367e-07	8.57916e-06	PIK3CD	-0.900312	5.06794e-22	5.93673e-21	IRF7	0.673248	8.17828e-11	9.58027e-10
PTPN1	0.337378	7.80465e-07	8.95974e-06	PSEN1	0.428335	9.38943e-22	1.07791e-20	FOS	-1.28411	8.48322e-11	9.73873e-10
TRIM25	0.461992	9.69289e-07	1.07582e-05	EIF2AK2	0.813822	1.54962e-21	1.74408e-20	SELE	-1.51781	9.34581e-11	1.05186e-09
CD7	-0.704805	9.74609e-07	1.07582e-05	CASP3	0.495318	1.83897e-21	2.02994e-20	SSPN	-0.633653	1.05869e-10	1.16863e-09
HIF1A	0.445308	1.04657e-06	1.12439e-05	CD74	-0.769223	2.67895e-21	2.8632e-20	RBCK1	0.410604	1.09974e-10	1.19104e-09
MAVS	0.387808	1.05779e-06	1.12439e-05	CD164	0.652062	2.6936e-21	2.8632e-20	PSMB2	0.308567	1.17919e-10	1.25344e-09
PRIC285	0.500822	1.1093e-06	1.1577e-05	CXCL2	-2.21723	2.83237e-21	2.95596e-20	IRF1	-0.725122	1.49917e-10	1.56459e-09
IGF1R	0.628689	1.37389e-06	1.40824e-05	LAMP2	0.569208	3.59772e-21	3.68766e-20	C1QBP	0.51373	1.95455e-10	2.00341e-09
JAK3	-0.640801	1.43942e-06	1.44952e-05	CREB1	0.511752	3.78914e-21	3.81573e-20	SERPING1	-0.5765	2.70457e-10	2.72355e-09
BCL10	0.295702	1.51768e-06	1.50198e-05	COLEC12	1.02543	4.90493e-21	4.85419e-20	TRAF2	0.468519	2.9923e-10	2.96135e-09
CD37	-0.700805	1.82485e-06	1.77536e-05	CD7	-1.06441	6.55314e-21	6.37542e-20	CEACAM1	-0.910165	3.44852e-10	3.355e-09
APOE	-0.856768	1.93757e-06	1.85361e-05	ADAR	0.498397	9.30291e-21	8.89978e-20	TLR3	-0.854264	3.72563e-10	3.56419e-09
CD74	-0.485907	2.00787e-06	1.88937e-05	TOR1B	0.682865	1.25713e-20	1.18294e-19	EPCAM	0.609685	4.45109e-10	4.1884e-09
IFITM3	-0.505139	2.51513e-06	2.32853e-05	CDK1	1.32894	1.39048e-20	1.28731e-19	HRAS	0.627377	6.00714e-10	5.56145e-09
MAP2K4	0.339573	2.69995e-06	2.45995e-05	CFD	-1.45866	1.74099e-20	1.58624e-19	ITGB3	-0.871552	6.7466e-10	6.14691e-09
PDE4B	0.654856	2.92371e-06	2.6222e-05	C3	-1.21948	3.1286e-20	2.80596e-19	CH25H	-0.996538	7.30561e-10	6.55222e-09
CCL21	-0.924827	3.53807e-06	3.12439e-05	ELK1	0.513404	4.86284e-20	4.29427e-19	CD200	-0.736483	8.21066e-10	7.25065e-09
PSEN1	0.248751	3.63914e-06	3.14677e-05	MAP2K4	0.554952	5.0802e-20	4.41824e-19	FADD	0.379233	8.60367e-10	7.42546e-09
TYMS	-0.59877	3.67306e-06	3.14677e-05	FEZ1	-0.816214	5.28843e-20	4.53069e-19	THBS1	-0.932442	8.75031e-10	7.42546e-09
AMICA1	-0.603123	4.14299e-06	3.49717e-05	C1S	-0.856453	1.76263e-19	1.48787e-18	IL6	-1.63307	8.79671e-10	7.42546e-09
PSMB10	-0.416542	4.26261e-06	3.53529e-05	GPI	0.553105	2.64291e-19	2.1986e-18	YTHDF2	0.308626	1.078e-09	8.96772e-09
IL3RA	-0.470169	4.31549e-06	3.53529e-05	REPS1	0.514192	3.98782e-19	3.27001e-18	ZNF205	0.552309	1.13777e-09	9.3297e-09
LAMP1	0.279339	4.37292e-06	3.53529e-05	SYT17	0.739041	6.36573e-19	5.14638e-18	P2RX5	0.90073	1.26162e-09	1.01996e-08
STAT3	0.310991	4.96585e-06	3.95889e-05	MAPK1	0.492724	7.13603e-19	5.689e-18	CFH	-0.705296	1.44948e-09	1.15556e-08
CDK1	-0.771426	6.11519e-06	4.80838e-05	CCL14	-1.19912	1.01548e-18	7.98476e-18	MR1	-0.613686	1.6472e-09	1.28978e-08
SERPING1	-0.465316	6.69223e-06	5.191e-05	SPPL2A	0.508818	1.08203e-18	8.39306e-18	PNPT1	0.398365	1.66278e-09	1.28978e-08
ATF1	0.33682	7.03881e-06	5.38704e-05	CYFIP2	0.704092	1.24189e-18	9.50456e-18	HLA-E	-0.437655	1.96683e-09	1.50528e-08
CD164	0.366856	7.36357e-06	5.56143e-05	NUB1	0.339697	1.31299e-18	9.91653e-18	RPS6	0.594055	2.16684e-09	1.63654e-08
IL18BP	-0.341302	8.0199e-06	5.97847e-05	MAVS	0.58554	1.58677e-18	1.18286e-17	TLR2	-0.583541	2.80304e-09	2.08954e-08
C1R	-0.501734	8.5309e-06	6.27786e-05	HLA-DPB1	-0.71238	1.79121e-18	1.31815e-17	IL4R	-0.395117	3.98606e-09	2.93333e-08
PROCR	-0.532129	9.6314e-06	6.99801e-05	CASP8	0.610886	2.16418e-18	1.57246e-17	NUP93	0.526898	4.2939e-09	3.11987e-08
MFGE8	-0.494698	9.98738e-06	7.16595e-05	ATG16L1	0.430354	2.76431e-18	1.98339e-17	SIGIRR	0.522897	4.41221e-09	3.16576e-08
CCL5	-0.654496	1.06861e-05	7.57261e-05	SAA1	-2.34827	4.00938e-18	2.84122e-17	INPP5D	-0.607359	5.47396e-09	3.87908e-08
ITGA6	0.409784	1.09966e-05	7.69765e-05	C1QBP	0.62075	4.18985e-18	2.9329e-17	ISG15	1.3927	5.79585e-09	4.0571e-08
TIRAP	0.347911	1.18875e-05	8.22099e-05	IGF2R	0.666274	5.16409e-18	3.57131e-17	TLR5	-0.534393	7.07398e-09	4.89212e-08
NFATC4	-0.450509	1.23772e-05	8.45777e-05	CSF1	-0.677021	5.86272e-18	4.00619e-17	BPGM	0.432185	9.45626e-09	6.46178e-08
TPSAB1	-0.686756	1.33503e-05	9.0154e-05	ICAM2	-0.723935	7.58759e-18	5.12386e-17	PIK3CD	-0.596418	9.69332e-09	6.54584e-08
TRAF3	0.338782	1.38606e-05	9.25114e-05	NUP93	0.684398	8.7861e-18	5.86421e-17	SELP	-0.596867	1.06911e-08	7.1357e-08
IFITM1	-0.605496	1.71985e-05	0.000113471	UBA7	-0.721572	1.33795e-17	8.82738e-17	THBD	-0.74144	1.08425e-08	7.15355e-08
PECAM1	-0.483047	2.01065e-05	0.000131149	TRIM14	0.649534	1.49957e-17	9.78128e-17	PTPN2	0.30941	1.47099e-08	9.59488e-08
LY6E	-0.550579	2.05006e-05	0.000132218	PRKCD	0.609503	2.08048e-17	1.34179e-16	NFATC4	-0.515679	1.74521e-08	1.12556e-07
GIMAP5	-0.431411	2.15371e-05	0.000137359	CFH	-0.891832	2.26591e-17	1.44515e-16	BAX	0.43553	2.45697e-08	1.567e-07
CCL19	-0.910558	2.4726e-05	0.000155964	MKI67	1.14289	2.29761e-17	1.44926e-16	PLAUR	-0.712106	3.15862e-08	1.99236e-07
IL32	-0.544731	2.62274e-05	0.000163636	TNFRSF1B	-0.659773	2.33193e-17	1.45477e-16	CKLF	0.432537	3.58062e-08	2.234e-07
FAM46A	0.546819	2.83509e-05	0.000173319	BMI1	0.503462	2.35703e-17	1.45477e-16	MAP2K2	0.432538	3.81726e-08	2.35603e-07
SMAD2	0.268742	2.83832e-05	0.000173319	TTK	1.335	3.22215e-17	1.96757e-16	ECSIT	0.428181	4.55146e-08	2.7793e-07
CD48	-0.613714	2.88808e-05	0.000174501	TRIM25	0.666366	4.93661e-17	2.98275e-16	SOD2	-0.537511	5.23192e-08	3.16118e-07
ARNT2	0.461309	3.05458e-05	0.000182638	MCAM	-0.829422	5.91039e-17	3.53392e-16	NUB1	0.235244	5.62225e-08	3.36164e-07
PSME2	-0.329939	3.87519e-05	0.000229315	MASP1	-1.29027	7.68104e-17	4.54527e-16	ITGA2	-0.685914	6.78841e-08	4.01706e-07
FEZ1	-0.455594	4.76653e-05	0.000279183	SSPN	-0.73672	8.07687e-17	4.73074e-16	ATG7	0.288095	7.019e-08	4.10317e-07
IL1RAP	0.43312	4.91258e-05	0.00028483	CFI	-0.812064	8.40834e-17	4.87514e-16	ALCAM	0.533213	7.07689e-08	4.10317e-07
HLA-DMA	-0.411815	5.00536e-05	0.000287307	PDGFC	-0.796414	9.60725e-17	5.51456e-16	PSME1	0.292461	8.22361e-08	4.72035e-07
IFI44L	-0.869111	5.17943e-05	0.000294356	LIF	-1.28844	2.34689e-16	1.33378e-15	SPA17	0.578687	1.30508e-07	7.41696e-07
MT2A	-0.76735	5.32413e-05	0.000299613	IFITM3	-0.698803	2.45095e-16	1.37926e-15	RGL1	-0.475445	1.42219e-07	8.00329e-07
GBP2	-0.398765	5.66944e-05	0.000315947	PTPN1	0.465821	2.9987e-16	1.67112e-15	KIT	-0.699336	1.48844e-07	8.29479e-07
IFNGR1	0.289741	6.16786e-05	0.000339781	RRM2	1.23355	5.8089e-16	3.20204e-15	CLU	-0.602781	1.52291e-07	8.40528e-07
ATM	0.388336	6.24759e-05	0.000339781	UPP1	-0.771024	5.85739e-16	3.20204e-15	OGFR	0.360827	1.61411e-07	8.82378e-07
IL34	-0.449567	6.32009e-05	0.000339781	TOLLIP	0.411789	6.15329e-16	3.33206e-15	MAP2K1	0.352877	1.70291e-07	9.22143e-07
CD79A	-1.13964	6.3339e-05	0.000339781	HLA-E	-0.529413	6.27154e-16	3.36436e-15	CASP3	0.303782	1.90701e-07	1.02301e-06
MERTK	0.441205	6.57492e-05	0.000349445	MAPK8	0.710928	6.37858e-16	3.3901e-15	C5	0.796623	1.99967e-07	1.06279e-06
RRM2	-0.726711	6.70298e-05	0.000352982	JAK3	-0.842913	1.05091e-15	5.53416e-15	ANXA1	-0.627141	2.37682e-07	1.25164e-06
PSMB9	-0.48002	7.15855e-05	0.000373387	IL6	-1.96384	1.48176e-15	7.73211e-15	FAM125A	0.414365	2.86141e-07	1.49314e-06
IL15RA	-0.354509	7.22056e-05	0.000373387	SOCS3	-1.30389	1.52311e-15	7.82624e-15	ABCB1	-0.585549	3.41048e-07	1.76362e-06
C1S	-0.474017	7.40091e-05	0.000379297	ITGB3	-1.01952	1.54103e-15	7.82624e-15	ITGA9	-0.777363	4.05936e-07	2.08042e-06
PRKCE	0.312322	7.77029e-05	0.000394703	SELP	-0.748767	1.55157e-15	7.82624e-15	TOLLIP	0.289599	4.14531e-07	2.10567e-06
CREBBP	0.299045	8.06887e-05	0.000406275	RNF31	0.369524	1.55434e-15	7.82624e-15	MAPK11	0.629207	4.54343e-07	2.28766e-06
TRAF6	0.316934	8.28464e-05	0.000413511	C7	-1.1684	1.94354e-15	9.7008e-15	ATG10	0.404339	4.78121e-07	2.38645e-06
AKT3	0.360617	8.4534e-05	0.000417228	CD200	-0.85857	2.22157e-15	1.09929e-14	DUSP6	-0.539854	5.33073e-07	2.63779e-06
PRKCD	0.336129	8.50447e-05	0.000417228	NUP107	0.43188	2.36663e-15	1.16106e-14	CCL4	-0.73838	6.41418e-07	3.14679e-06
RELA	0.235806	9.5638e-05	0.000465222	NRP1	0.974944	2.48633e-15	1.20945e-14	CFI	-0.540629	6.56618e-07	3.19406e-06
VEGFA	0.76123	9.75029e-05	0.000470308	NCOA3	0.542942	2.65367e-15	1.27836e-14	ATF5	0.488463	6.75878e-07	3.23253e-06
ZNFX1	0.259605	0.000102575	0.000490651	ATF1	0.49478	2.67253e-15	1.27836e-14	CD59	-0.239814	6.79533e-07	3.23253e-06
HRAS	-0.419846	0.00010487	0.000497481	CCL5	-0.925426	2.85955e-15	1.35652e-14	RNF31	0.258529	6.81422e-07	3.23253e-06
RIPK1	0.212621	0.000109306	0.000514274	PARP9	0.653528	3.005e-15	1.41383e-14	PDGFC	-0.528335	7.49128e-07	3.52458e-06
INPP5D	-0.451995	0.000123483	0.000576252	ADAM19	-0.821828	4.21638e-15	1.96764e-14	PTGER2	-0.605067	8.17441e-07	3.81472e-06
MYD88	0.227536	0.000131069	0.000606723	PSMB2	0.331847	5.76647e-15	2.66932e-14	CD83	-0.410976	9.10637e-07	4.21537e-06
ITGAX	-0.507949	0.000134179	0.000612589	CD59	-0.336687	6.18174e-15	2.83865e-14	ELK1	0.307421	9.58948e-07	4.40349e-06
GZMK	-0.729189	0.000134471	0.000612589	MERTK	0.726192	7.15594e-15	3.25993e-14	TLR4	-0.594459	1.03092e-06	4.69643e-06
CASP7	0.362291	0.000142132	0.00064239	CNP	0.44609	1.06552e-14	4.8158e-14	CDKN1A	-0.638153	1.25707e-06	5.68157e-06
NAMPT	0.454792	0.000154898	0.000694619	LCN2	-1.84283	1.10134e-14	4.93883e-14	TSHZ3	-0.490982	1.40623e-06	6.30608e-06
PNPT1	0.265931	0.000160635	0.000714765	MFGE8	-0.684583	1.43671e-14	6.39282e-14	C7	-0.780437	1.62162e-06	7.2156e-06
CYFIP2	0.35647	0.000171166	0.000755765	RELA	0.386042	1.53468e-14	6.77622e-14	NOTCH1	-0.442553	1.71278e-06	7.56256e-06
XAF1	-0.566566	0.000188697	0.000826808	PRIC285	0.665127	1.64218e-14	7.19551e-14	EWSR1	0.265971	1.88892e-06	8.27663e-06
EGR1	0.802607	0.000196815	0.000855847	TIRAP	0.506997	2.02007e-14	8.78425e-14	HMGB1	0.288923	1.92127e-06	8.35463e-06
FCER1G	-0.407675	0.000203355	0.000872324	BANK1	1.73153	2.43526e-14	1.05101e-13	TOR1B	0.389898	1.98936e-06	8.58564e-06
RNF213	0.313462	0.000203643	0.000872324	PTGER2	-0.84079	2.5048e-14	1.07295e-13	ST3GAL5	-0.550138	2.04249e-06	8.74918e-06
PELI1	0.339286	0.00023022	0.00097655	HLA-A	-0.707705	2.95922e-14	1.25822e-13	FLT3LG	-0.437604	2.36434e-06	1.00528e-05
GIMAP7	-0.427638	0.000231378	0.00097655	HIF1A	0.579956	3.62674e-14	1.5307e-13	TRIM14	0.401915	2.49025e-06	1.05103e-05
IL16	-0.434759	0.000262109	0.00109818	XAF1	-0.905958	4.23214e-14	1.77317e-13	ICAM1	-0.541257	2.57602e-06	1.0793e-05
IRF3	-0.317311	0.000286409	0.0011913	PLAU	-0.772127	6.38591e-14	2.65617e-13	BANK1	1.18473	2.99526e-06	1.24585e-05
THY1	-0.532177	0.00029574	0.00122126	ARID5B	0.548909	6.72915e-14	2.7788e-13	LGALS3	-0.577438	3.11742e-06	1.28734e-05
EGR2	0.68573	0.000347537	0.0014249	HLA-DRB1	-0.734869	6.86035e-14	2.81274e-13	CXCL13	1.55556	3.51078e-06	1.43942e-05
IFITM2	-0.36883	0.000353187	0.0014378	CCL21	-1.1614	7.86036e-14	3.19989e-13	CEACAM6	-1.0338	3.60672e-06	1.46827e-05
C1QB	-0.429917	0.000391347	0.00158192	BPGM	0.498195	8.43445e-14	3.40942e-13	ITGAE	0.343668	3.80491e-06	1.53804e-05
CD3E	-0.558289	0.000398973	0.00160147	IFITM1	-0.820477	1.68812e-13	6.77611e-13	CASP8	0.360493	3.98448e-06	1.59936e-05
FYN	-0.367596	0.000409262	0.0016148	CD46	0.498709	2.05904e-13	8.20755e-13	SECTM1	-0.62341	4.26496e-06	1.69309e-05
CD81	-0.234482	0.000409505	0.0016148	IFITM2	-0.6021	2.76251e-13	1.09357e-12	TBK1	0.238275	4.27696e-06	1.69309e-05
RORC	0.404285	0.000410733	0.0016148	BCL2L1	0.381526	4.73707e-13	1.86238e-12	MAP4K2	0.340215	4.35916e-06	1.70753e-05
SLC25A28	-0.268266	0.000414933	0.00162022	ILF3	0.369212	5.57133e-13	2.17547e-12	TNFRSF12A	-0.666985	4.37295e-06	1.70753e-05
CASP1	-0.389128	0.00044522	0.00172673	GIMAP5	-0.583362	6.10235e-13	2.36672e-12	IKBKG	0.266692	4.6283e-06	1.79503e-05
C3	-0.589671	0.000449461	0.00173148	ATG12	0.35498	6.22562e-13	2.39833e-12	NFKB2	0.373025	4.72929e-06	1.82189e-05
STAB1	-0.36997	0.000489045	0.00187141	NCAM1	-1.22475	7.72943e-13	2.9578e-12	TNFRSF14	0.447032	5.74685e-06	2.19913e-05
SELPLG	-0.439993	0.000507335	0.00192682	LAP3	0.352725	8.90901e-13	3.3866e-12	NRP1	0.625218	5.83081e-06	2.21648e-05
IRF7	-0.383406	0.000510237	0.00192682	MYD88	0.350216	1.29898e-12	4.90538e-12	FOXJ1	1.36155	6.48399e-06	2.44505e-05
ELF1	0.31238	0.000515588	0.0019343	IL3RA	-0.578544	1.40279e-12	5.26277e-12	ILF3	0.259392	6.51731e-06	2.44505e-05
CD6	-0.555743	0.000577205	0.0021514	RUNX1	-0.610286	1.46157e-12	5.44768e-12	IL6R	-0.615155	6.61893e-06	2.46706e-05
TCF7	-0.465479	0.000587309	0.00217494	EP300	0.574714	1.66307e-12	6.15873e-12	C1R	-0.447733	7.35337e-06	2.72312e-05
ZNF205	-0.333478	0.000594661	0.00218805	RGL1	-0.570067	2.18073e-12	8.02397e-12	REPS1	0.28464	9.83763e-06	3.61974e-05
HLA-A	-0.399122	0.000644428	0.00235498	TNFAIP3	-0.680201	2.47423e-12	9.0459e-12	PIN1	0.366691	1.1347e-05	4.14852e-05
CD47	0.25156	0.000648234	0.00235498	JAM3	-0.687691	2.58345e-12	9.38545e-12	AMICA1	-0.504918	1.35177e-05	4.91088e-05
YTHDF2	0.184658	0.000658987	0.00237899	MVP	-0.442158	2.63368e-12	9.50774e-12	SLC25A28	0.304724	1.45298e-05	5.24535e-05
LCP1	0.408096	0.000670099	0.00239738	IRF1	-0.714456	3.03722e-12	1.08424e-11	GAS6	-0.387295	1.83294e-05	6.57566e-05
CCL14	-0.585915	0.000672435	0.00239738	IFIH1	0.537792	3.05015e-12	1.08424e-11	C3	-0.629805	1.87747e-05	6.69357e-05
IL13RA1	0.214155	0.000683308	0.0024211	SMAD2	0.372177	3.06004e-12	1.08424e-11	UBA7	-0.402758	2.01303e-05	7.1326e-05
IFNAR2	0.236271	0.000699516	0.00246333	TPSAB1	-0.865282	3.28617e-12	1.15722e-11	F2RL1	0.755592	2.1829e-05	7.68704e-05
PPARG	0.638998	0.000739561	0.00258846	USP18	0.53196	3.48003e-12	1.21801e-11	USP18	0.36202	2.4852e-05	8.69822e-05
TOR1B	0.292967	0.000781808	0.00271974	PLAUR	-0.802999	4.93615e-12	1.71718e-11	PARP9	0.390715	2.53188e-05	8.80786e-05
JAK1	0.238187	0.000828464	0.00286469	TANK	0.353753	5.01847e-12	1.7353e-11	MVP	-0.295908	2.81209e-05	9.72372e-05
REPS1	0.229553	0.000871099	0.00297896	TRIM26	0.324956	5.65668e-12	1.94427e-11	FN1	0.748149	2.85633e-05	9.81756e-05
MAP3K7	0.263662	0.000871891	0.00297896	CDH1	0.589673	6.16271e-12	2.10559e-11	CD69	-0.664677	2.93605e-05	0.000100315
SAA1	-1.154	0.000944497	0.00320794	IGF1R	0.757124	6.76224e-12	2.29676e-11	PLAU	-0.478214	3.14155e-05	0.000106701
A2M	-0.425506	0.000953185	0.0032184	CD3E	-0.852887	8.01888e-12	2.70755e-11	MASP1	-0.713032	3.26487e-05	0.000110237
IFI44	-0.530711	0.000963437	0.00321887	PSMA2	0.347689	1.14401e-11	3.84012e-11	TAB1	0.240325	3.58428e-05	0.000120155
TANK	0.203963	0.000964539	0.00321887	STAB1	-0.572464	1.43933e-11	4.80334e-11	IL34	-0.415857	3.61375e-05	0.000120155
MCAM	-0.405552	0.00114895	0.00379068	SOD2	-0.597198	1.87017e-11	6.20507e-11	PLA2G6	0.386454	3.6214e-05	0.000120155
FOS	0.726918	0.00114909	0.00379068	ISOC1	0.390695	2.21133e-11	7.29485e-11	SAA1	-1.19427	4.61527e-05	0.000152251
CYLD	0.199187	0.00119431	0.00391734	MAP4K2	0.440284	2.26062e-11	7.41484e-11	CCL14	-0.613208	4.93801e-05	0.000161967
NFATC3	0.22447	0.00124313	0.00405431	MR1	-0.608458	3.40937e-11	1.11192e-10	SRI	0.246321	5.06868e-05	0.000165308
DUSP4	0.620007	0.00130166	0.00421193	GCH1	0.516563	3.62703e-11	1.17622e-10	LAP3	0.223486	5.4582e-05	0.000177006
HSD11B1	-0.53589	0.00130614	0.00421193	SECTM1	-0.807898	3.76346e-11	1.21361e-10	TNFRSF1B	-0.351512	5.51378e-05	0.000177804
ENG	-0.32266	0.00135063	0.00433108	PVR	0.400754	4.18538e-11	1.34213e-10	LYSMD2	0.26457	5.74222e-05	0.000184136
ABL1	0.231084	0.00136113	0.00434049	RAPGEF6	0.897475	4.31549e-11	1.37616e-10	CMPK2	0.558161	6.90082e-05	0.000220059
TLR5	0.325761	0.00144461	0.00458125	PSEN2	0.404183	4.71419e-11	1.495e-10	GTF3C1	0.280226	8.63586e-05	0.000273867
SELL	-0.629344	0.00145549	0.00459038	CASP7	0.524078	4.9074e-11	1.54772e-10	WARS	0.207228	8.86883e-05	0.000278478
IL2RG	-0.471844	0.00147414	0.00462381	THBD	-0.756131	1.16876e-10	3.66593e-10	TYK2	0.231784	8.89986e-05	0.000278478
TNFRSF1B	-0.308262	0.00154463	0.00481857	TARP	0.887277	1.34193e-10	4.18624e-10	BCL2L1	0.231836	8.92681e-05	0.000278478
NFKB1	0.221695	0.00166496	0.00516588	TSHZ3	-0.58433	1.70319e-10	5.28449e-10	CYFIP2	0.347622	9.63134e-05	0.000298832
RSAD2	-0.587696	0.00174086	0.00537232	ABL1	0.379689	2.45391e-10	7.57281e-10	IFIH1	0.334572	0.00010917	0.000336901
TGFB1	-0.310692	0.00185171	0.00566282	TGFB1	-0.504487	2.76681e-10	8.49278e-10	SMOX	0.519934	0.00011944	0.000366624
NUP107	0.204189	0.00185472	0.00566282	MAP3K5	0.712764	3.13025e-10	9.55726e-10	PARP12	0.301581	0.000127957	0.000390678
LTF	-1.07439	0.00187595	0.00569734	C1QA	-0.613061	3.50309e-10	1.0639e-09	MCAM	-0.42387	0.000130692	0.000396916
IL6ST	0.586263	0.00189111	0.00571313	FTSJD2	0.250937	3.93485e-10	1.18874e-09	BID	0.265921	0.000162009	0.000489437
CD53	-0.372814	0.00190361	0.00572078	RBCK1	0.349681	4.87943e-10	1.46638e-09	NUP107	0.22769	0.000190744	0.000573232
TNFSF12	-0.258625	0.00197777	0.00588547	ATG10	0.441627	5.47749e-10	1.63754e-09	CSF1R	-0.37034	0.000194343	0.000581005
TNFSF10	0.360037	0.00197891	0.00588547	TNFSF4	0.618049	7.51732e-10	2.23572e-09	CD164	0.285206	0.000200187	0.000595375
DPP4	0.527031	0.00200909	0.00594443	CD48	-0.714324	7.69022e-10	2.27535e-09	CNP	0.240105	0.000202593	0.000599423
CD2	-0.496845	0.00204122	0.00600852	ATF2	0.557365	8.88675e-10	2.61589e-09	IFI27	0.63088	0.000230881	0.00067962
RORA	0.2693	0.00214985	0.006296	BST2	-0.854624	9.77772e-10	2.86347e-09	PTPN6	0.209531	0.000246495	0.000721879
ELK1	0.205984	0.00216159	0.00629824	CD14	-0.493435	1.06395e-09	3.10004e-09	NCAM1	-0.694646	0.000247807	0.000722036
CASP3	0.191536	0.00220245	0.00638487	HSD11B1	-0.803299	1.18039e-09	3.42195e-09	TARP	0.563889	0.000272121	0.000788877
CCND3	-0.190109	0.00224781	0.00648363	SMAD3	-0.334315	1.19154e-09	3.4369e-09	ADAM19	-0.426207	0.000275834	0.000795622
RHBDF2	-0.290823	0.00235586	0.00676133	CD3EAP	0.389634	1.25978e-09	3.61556e-09	PTGS2	-0.741587	0.000311557	0.000894169
SIGLEC1	-0.536888	0.00238412	0.00680837	TRAF3	0.392633	1.38317e-09	3.94995e-09	FEZ1	-0.36062	0.000313982	0.000896646
CSF2RB	-0.463863	0.0025106	0.00713407	EWSR1	0.300105	1.39859e-09	3.97421e-09	C1S	-0.382436	0.000318399	0.000904758
CD9	0.246732	0.00255212	0.00721635	TNFRSF12A	-0.79218	1.51058e-09	4.2713e-09	PSEN1	0.179583	0.000321429	0.000908869
GIMAP4	-0.313156	0.00259383	0.00727734	ARNT2	0.558399	1.82693e-09	5.13451e-09	VAMP8	0.303523	0.000335573	0.000944212
UBA7	-0.318814	0.00259905	0.00727734	TCF7	-0.647521	1.83375e-09	5.13451e-09	APOE	0.593999	0.000357385	0.00100068
ADAM19	-0.395621	0.00263965	0.00735513	HCK	-0.574883	2.21413e-09	6.16946e-09	FAM46A	-0.422264	0.00035927	0.00100107
CASP8	0.250393	0.00268294	0.00743965	RORC	0.571631	2.68687e-09	7.45056e-09	TMEFF2	0.887858	0.000374818	0.00103935
PIM1	0.399367	0.00282591	0.00779843	IL16	-0.563368	3.01836e-09	8.32952e-09	USP9Y	0.415548	0.000379621	0.00104761
RRAD	-0.611377	0.00291255	0.00799906	CSF1R	-0.526842	3.31962e-09	9.11704e-09	CX3CR1	-0.526798	0.000395766	0.00108694
CNP	0.205985	0.00294671	0.00805434	HLA-DMA	-0.479925	3.34584e-09	9.1453e-09	GBP4	-0.447698	0.000532454	0.00145537
MAPK11	-0.395053	0.00300364	0.00817104	RIPK1	0.266028	4.88476e-09	1.32884e-08	LTBR	0.234997	0.000594693	0.00161779
MX1	-0.555025	0.00328235	0.00887051	BLNK	0.487307	5.00766e-09	1.35585e-08	LPAR6	-0.325112	0.000615819	0.00166539
TRIM26	0.16735	0.00329167	0.00887051	BIRC5	0.892686	5.12829e-09	1.38199e-08	MOV10	0.215357	0.000617993	0.00166539
MASP1	-0.577238	0.00333733	0.00894524	CD8A	-0.730091	5.42773e-09	1.45585e-08	CHUK	0.211775	0.000628589	0.00168603
JAM3	-0.36171	0.00335057	0.00894524	MOV10	0.326175	5.76446e-09	1.53898e-08	ATG12	0.188823	0.000631606	0.00168624
FAM125A	-0.254126	0.00343239	0.00911854	CIITA	-0.663111	6.09805e-09	1.6205e-08	PRKCD	0.273374	0.000642516	0.00170743
TRAFD1	0.169853	0.00344725	0.00911854	MAPK14	0.279298	6.94263e-09	1.83644e-08	OAS3	0.500228	0.000665765	0.00176106
FTSJD2	0.141237	0.00363352	0.00953548	PSMB10	-0.419391	7.22378e-09	1.90204e-08	ITGA1	-0.427745	0.000709516	0.00186817
RTP4	-0.48279	0.0036381	0.00953548	TMEFF2	1.28338	7.67269e-09	2.01102e-08	HLA-G	-0.556033	0.000736268	0.00192976
CD276	0.308085	0.00399926	0.0104344	KIT	-0.694885	7.77574e-09	2.02876e-08	CD3EAP	0.241042	0.000814484	0.00212506
TICAM1	0.182693	0.00405402	0.0105294	HLA-G	-0.854202	7.86459e-09	2.04266e-08	SPP1	0.668492	0.000846614	0.0021989
LATS2	0.242522	0.00440478	0.0113889	IL2RB	-0.746009	8.22428e-09	2.12646e-08	IL17RA	-0.255735	0.000854496	0.00220937
ITGB2	-0.33866	0.00443437	0.011414	TYK2	0.302911	8.45716e-09	2.17687e-08	PSEN2	0.228755	0.000893752	0.00230051
IFI35	-0.265021	0.00473551	0.0121347	CEACAM1	-0.759402	8.50182e-09	2.17859e-08	GCH1	0.289522	0.000924773	0.00236973
IL5RA	1.01681	0.00511291	0.0130436	IL4R	-0.344409	1.17721e-08	3.00319e-08	B2M	-0.264445	0.000934163	0.00238315
MKI67	-0.44757	0.00526364	0.0133528	BCL10	0.288965	1.4313e-08	3.63524e-08	SP110	0.214214	0.000969721	0.00246292
ATG12	0.166156	0.00528064	0.0133528	CD276	0.507522	1.46322e-08	3.69994e-08	STAT6	-0.253818	0.000986826	0.00249532
IL6R	0.422481	0.00536167	0.0134982	CD37	-0.656208	1.52163e-08	3.83078e-08	PSMD7	0.218086	0.00103804	0.00261331
MX2	-0.525637	0.00553253	0.0138676	ITGAM	-0.566236	1.78e-08	4.46165e-08	IRF5	0.307121	0.00114339	0.00286597
CXCL12	-0.436434	0.00577606	0.014415	PSMB7	0.360509	1.86241e-08	4.64794e-08	BCL6	-0.289617	0.00117905	0.0029425
IL1R1	0.327875	0.00584013	0.0145118	ABCB1	-0.582032	1.93081e-08	4.79777e-08	CDK6	0.529662	0.00121398	0.00301188
TRIM14	0.247619	0.00633739	0.0156796	TMEM229B	0.507924	1.98893e-08	4.92089e-08	STAT5B	-0.176623	0.00121735	0.00301188
HLA-DQB1	-0.452256	0.00657292	0.0161925	DPCD	0.469268	2.40265e-08	5.91896e-08	UBC	0.187933	0.00128347	0.00316186
IFI16	-0.265769	0.00675225	0.0165632	SELE	-1.20136	2.47465e-08	6.07031e-08	PVR	0.218916	0.00130093	0.00319118
CD24	0.439895	0.00680386	0.0166003	PTPN2	0.269475	2.50434e-08	6.10016e-08	MAP2K4	0.21538	0.00141688	0.0034608
TREM2	-0.419921	0.00682521	0.0166003	LTB	-0.895141	2.50808e-08	6.10016e-08	TNFSF4	0.358615	0.00142609	0.00346853
IRAK4	0.145836	0.00740717	0.0179174	CSF2RB	-0.678578	2.66639e-08	6.45784e-08	LGALS3BP	-0.4035	0.00174791	0.00423333
ISOC1	0.188187	0.00742918	0.0179174	ITGA9	-0.771128	2.90212e-08	6.99922e-08	IL2RB	-0.450627	0.00179713	0.00433425
PARP9	0.262813	0.0076631	0.0184043	BCL2	-0.610718	3.13099e-08	7.51962e-08	CD74	-0.283315	0.00188546	0.00452825
ARL4A	-0.310323	0.00790585	0.0189082	CCL19	-0.931489	3.18565e-08	7.61901e-08	ISOC1	0.202507	0.00195773	0.00467156
CARD11	-0.431349	0.00812485	0.0193513	CD83	-0.41491	3.48017e-08	8.28887e-08	EIF2AK2	0.292875	0.00196141	0.00467156
EIF4E3	0.205209	0.00823621	0.0194776	LTBR	0.335404	3.61407e-08	8.57222e-08	FGL2	-0.353423	0.00198622	0.00471112
CX3CL1	-0.271131	0.00824576	0.0194776	WARS	0.258538	3.79763e-08	8.97053e-08	IKBKE	-0.340661	0.00257681	0.00608679
HLA-DQA1	-0.414857	0.00861187	0.0202591	PSMD7	0.325397	3.84237e-08	9.03902e-08	CD55	-0.349787	0.00272189	0.00640313
MAP2K2	-0.221193	0.00880359	0.0205733	LGALS3BP	-0.630334	5.00065e-08	1.17158e-07	ELF1	-0.245281	0.00274364	0.00642795
CXCL16	0.168765	0.00881714	0.0205733	RUNX3	-0.581811	5.4291e-08	1.26679e-07	ETS1	-0.291051	0.00280678	0.00654916
MAPK14	0.15254	0.00888766	0.0206539	FADD	0.29556	6.1608e-08	1.4317e-07	TRIM26	0.157607	0.00285656	0.00663832
PIK3CD	-0.303894	0.00938932	0.0217317	IL32	-0.557262	6.20638e-08	1.43648e-07	THY1	0.40462	0.00292895	0.00676685
NMI	-0.239023	0.0105575	0.0243374	CD2	-0.691774	6.25591e-08	1.44213e-07	CD58	0.187321	0.00293545	0.00676685
TLR2	-0.280426	0.010794	0.0247831	HLA-DMB	1.1492	6.29422e-08	1.44515e-07	JAM3	-0.325981	0.0030418	0.00698397
HCK	-0.305893	0.0108641	0.0248447	TAB1	0.277915	7.43658e-08	1.6969e-07	CREB1	0.17873	0.00308622	0.00705772
ICAM3	-0.211106	0.0110861	0.0252324	F2RL1	0.844198	7.44981e-08	1.6969e-07	HLA-A	-0.308583	0.00309936	0.00705966
CD40	-0.282545	0.0111216	0.0252324	IL18BP	-0.329815	7.97912e-08	1.81028e-07	RSAD2	0.513785	0.0032054	0.00727234
F12	-0.501378	0.0112078	0.0253278	ITGA2	-0.615925	8.56505e-08	1.93557e-07	PYCARD	-0.325746	0.00324282	0.00732826
ITGAE	-0.203398	0.0112581	0.0253417	A2M	-0.546656	1.00543e-07	2.26321e-07	CD8A	-0.410187	0.00334102	0.00752057
CD14	-0.254987	0.0114749	0.025729	PSMB9	-0.510152	1.18357e-07	2.65379e-07	PNMA1	-0.294802	0.00342012	0.00766854
TMEM229B	0.27194	0.0120304	0.0268696	HLA-B	-0.471229	1.54657e-07	3.4542e-07	IFIT1	0.555113	0.0034679	0.00774544
CD34	-0.267818	0.0126286	0.0280962	IRAK4	0.235674	1.56049e-07	3.4718e-07	MRC1	-0.409037	0.00353823	0.00787189
PVR	0.181838	0.0128347	0.0284445	BAX	0.36125	1.57787e-07	3.49689e-07	PDGFRB	-0.306385	0.00373797	0.00828415
TRAF2	-0.198357	0.0128881	0.028453	TICAM1	0.274572	1.77965e-07	3.92891e-07	PDE4B	-0.367538	0.0038358	0.00846827
PSMB7	-0.192943	0.013335	0.0291328	TRAFD1	0.249561	2.01364e-07	4.41214e-07	SPN	-0.358599	0.00396236	0.00871416
MIF	-0.313645	0.0133423	0.0291328	ANXA1	-0.570245	2.0139e-07	4.41214e-07	CIITA	-0.366486	0.00404883	0.00887033
CXCR4	-0.343993	0.0133634	0.0291328	RPS6	0.452257	2.08045e-07	4.54061e-07	BLNK	0.267368	0.00419873	0.00915038
ITGAL	-0.404628	0.0133991	0.0291328	CD6	-0.664083	2.12567e-07	4.62172e-07	IL11RA	0.267603	0.00420854	0.00915038
IFI30	-0.311521	0.0142151	0.0307905	PNMA1	-0.466657	2.2591e-07	4.8933e-07	OAS1	0.467627	0.00436134	0.00941583
HAVCR2	-0.278557	0.0144461	0.0311732	SRI	0.279037	2.34282e-07	5.04686e-07	CCR5	-0.366565	0.00436344	0.00941583
NCAM1	-0.530099	0.0145948	0.0313687	IFNGR1	0.310363	2.34758e-07	5.04686e-07	TNFRSF1A	-0.157222	0.00474786	0.010207
RELB	-0.244365	0.014646	0.0313687	F12	0.843484	2.38531e-07	5.10884e-07	CD7	-0.359609	0.00492254	0.0105431
APOL6	0.279426	0.0149198	0.0318363	LPAR6	-0.439303	2.4226e-07	5.16942e-07	VAMP5	-0.258098	0.00501174	0.0106942
DPCD	-0.248492	0.0150483	0.0319916	HLA-DPA1	-0.457781	2.5315e-07	5.38177e-07	DHX58	0.219056	0.00517313	0.0109977
C5	-0.39405	0.0151278	0.0320419	ATG7	0.243235	2.74693e-07	5.81822e-07	MEF2C	-0.32731	0.00586681	0.0124264
GCH1	0.227041	0.0152415	0.0321641	LAMP1	0.258573	2.87407e-07	6.06514e-07	CD38	-0.728706	0.0059548	0.0125664
NRP1	0.349726	0.0153914	0.0323615	LCP2	-0.494288	2.93182e-07	6.16433e-07	MERTK	0.284988	0.00604124	0.0127021
ANP32B	-0.165644	0.0156615	0.0328091	SPA17	0.4938	3.0355e-07	6.35903e-07	IL6ST	-0.463509	0.00654304	0.013707
CD68	-0.291768	0.0168154	0.0350983	IL13RA1	0.266348	3.36366e-07	7.02087e-07	VEGFA	-0.475353	0.00706348	0.0147434
HLA-DMB	0.586426	0.0169933	0.0353411	CARD11	-0.66123	3.38594e-07	7.04177e-07	CTSL1	0.168211	0.00709067	0.0147465
CCL18	-0.61553	0.0174237	0.0361054	IL15RA	-0.365437	3.50996e-07	7.27334e-07	ITGAM	-0.302416	0.00724392	0.014989
PSEN2	0.175428	0.0176176	0.036376	NOTCH1	-0.422674	3.82668e-07	7.90112e-07	DDX58	0.250889	0.0072595	0.014989
MTHFD2	0.214351	0.0184164	0.0378572	HMGB1	0.271104	4.59276e-07	9.44891e-07	IL17RB	0.259775	0.0073846	0.0151927
BCL2L1	0.14969	0.0184669	0.0378572	ECSIT	0.346529	5.24415e-07	1.07248e-06	RELA	0.150236	0.00745772	0.0152883
OGFR	-0.17457	0.0185546	0.0379016	TYMS	0.529398	5.25032e-07	1.07248e-06	MAVS	0.197732	0.00769771	0.0157241
HLA-DPA1	-0.258231	0.0197311	0.040162	IKBKE	-0.506783	5.48593e-07	1.11664e-06	OAS2	0.44822	0.00807256	0.0164314
IFIT1	-0.473915	0.0198727	0.0403031	CTSL1	0.277806	5.9574e-07	1.20832e-06	CD63	0.164812	0.00816678	0.0165644
MUC1	0.588353	0.0199409	0.0403031	CREBBP	0.313001	6.73504e-07	1.36124e-06	CD14	-0.238448	0.00852572	0.0172316
STAT2	0.133662	0.0208503	0.0419933	LGALS3	-0.555141	6.82829e-07	1.37524e-06	IFNAR2	-0.166428	0.00886507	0.0178546
EPCAM	0.235461	0.0218711	0.0438951	ATM	0.400098	7.61959e-07	1.52925e-06	TANK	0.149791	0.00894563	0.0179538
ATG5	0.162482	0.0223958	0.0447916	TRIM5	0.363142	7.68917e-07	1.53783e-06	HLA-B	-0.261758	0.00914895	0.0182979
PLAU	-0.293913	0.0227773	0.0453965	PROCR	-0.471759	8.37852e-07	1.66988e-06	JAK1	-0.167793	0.00984631	0.0196242
ITGA5	-0.289096	0.0229642	0.0455057	LYSMD2	0.287214	8.62789e-07	1.71364e-06	ANKRD22	0.407319	0.0102024	0.0202635
CH25H	-0.420929	0.0229907	0.0455057	CD53	-0.469639	1.00069e-06	1.98068e-06	VCAM1	-0.340543	0.0103571	0.0204998
FOXJ1	-0.700575	0.024821	0.0489597	ITGB2	-0.464744	1.05928e-06	2.08945e-06	RUNX3	-0.304915	0.0109124	0.0215248
NUB1	0.104454	0.0250386	0.049122	AKT3	0.372766	1.07086e-06	2.10506e-06	XAF1	-0.339393	0.0115917	0.0227865
TRIM5	0.198096	0.0250745	0.049122	CD9	0.331023	1.09942e-06	2.15381e-06	IFITM2	-0.233269	0.0116625	0.0228473
PDGFC	-0.268079	0.0256527	0.0499261	TLR4	-0.535393	1.10979e-06	2.16673e-06	CD36	0.546465	0.0117258	0.0228933
LCK	-0.295935	0.0256589	0.0499261	ITGAL	-0.628955	1.3516e-06	2.6299e-06	IFI30	0.29596	0.0118028	0.0229655
GIMAP8	-0.246606	0.0262295	0.050864	IL2RG	-0.569926	1.3767e-06	2.66968e-06	CD99	0.230822	0.0119361	0.0231465
CFI	-0.271436	0.0263558	0.0509368	CD69	-0.692083	1.4789e-06	2.85822e-06	HCK	-0.268989	0.0125737	0.0243006
APP	0.248241	0.026483	0.051011	RRAD	-0.779518	1.48415e-06	2.85873e-06	APOL6	-0.259567	0.0128505	0.0247523
IFIH1	0.20322	0.0276333	0.0530092	IL10RA	-0.504872	1.58151e-06	3.03607e-06	ITGB7	-0.355202	0.0143726	0.0275916
BLNK	0.219939	0.0277052	0.0530092	ANP32B	0.268508	1.79169e-06	3.4281e-06	FTSJD2	0.1097	0.0146153	0.0279639
CEBPB	-0.214377	0.0278932	0.0531916	MIF	0.498406	1.80499e-06	3.44207e-06	CCL3	-0.444251	0.0150211	0.0286449
TAPBP	-0.142826	0.0293125	0.0557132	DOCK9	0.360395	2.07402e-06	3.94201e-06	CTSS	-0.26986	0.0153459	0.0291673
IRF2	0.138429	0.0296014	0.0560766	CTSS	-0.472375	2.1137e-06	4.00417e-06	MSR1	0.32487	0.0165167	0.031289
CMKLR1	-0.237807	0.0297214	0.0561187	SELPLG	-0.477814	2.23372e-06	4.21761e-06	HLA-DMB	0.562772	0.0173009	0.0326668
LAP3	0.129238	0.029974	0.05641	CD34	-0.40574	2.49912e-06	4.70326e-06	SYT17	0.216516	0.0188114	0.0354024
ENTPD1	-0.162742	0.03037	0.0569686	SIGIRR	0.368243	2.54485e-06	4.77367e-06	LCP2	-0.253318	0.0189285	0.0354502
TNFSF4	0.259433	0.0306776	0.0573581	THBS1	-0.649688	2.77154e-06	5.18196e-06	MAPK14	0.126758	0.0189603	0.0354502
ARG2	0.369072	0.0308865	0.0575612	FGL2	-0.47983	2.85468e-06	5.32009e-06	TMEM229B	0.235984	0.0197808	0.0368642
CD4	-0.270447	0.0311694	0.0579005	ICAM3	0.31813	3.01059e-06	5.59249e-06	FCGR3A	0.309015	0.0205259	0.0378899
IL11RA	-0.21768	0.0313515	0.0580508	MAP3K7	0.306742	3.04964e-06	5.64676e-06	TRIM25	0.204374	0.0205417	0.0378899
BANK1	0.546793	0.032409	0.059816	P2RX5	0.60046	3.06594e-06	5.65868e-06	HAPLN3	-0.270283	0.0205495	0.0378899
ISG20	-0.338892	0.0331167	0.0609263	TLR3	-0.575371	3.58123e-06	6.58855e-06	CXCL16	-0.136178	0.0205952	0.0378899
SLAMF7	-0.376907	0.0344905	0.0632509	ITGAX	-0.490626	3.61726e-06	6.63358e-06	SIGLEC1	0.377994	0.0208173	0.0381761
ITGAM	-0.26382	0.0355552	0.0649959	ST3GAL5	-0.483198	3.8177e-06	6.97886e-06	BTG1	0.167041	0.0232522	0.0425057
C7	-0.387959	0.0369531	0.0673367	CEACAM6	-0.939618	3.8724e-06	7.05637e-06	ATF1	0.15796	0.0235096	0.0428396
TP53	0.222647	0.0377738	0.0684399	GZMK	-0.694383	3.88766e-06	7.06177e-06	IL10RA	-0.265984	0.023734	0.0431117
DEFB1	-0.504035	0.0378354	0.0684399	IL17RB	0.397068	4.19325e-06	7.59282e-06	STAT3	-0.14026	0.024249	0.0439082
CIITA	-0.296625	0.0379162	0.0684399	CXCR4	-0.509027	4.56122e-06	8.23315e-06	PPARG	-0.385612	0.0244289	0.0440949
RUNX3	-0.276897	0.0384933	0.0692638	ITGB7	-0.594288	4.81493e-06	8.66386e-06	IRF8	-0.331943	0.0251961	0.0453372
NOD1	-0.200374	0.0389978	0.0699523	IL1RAP	0.401488	6.50361e-06	1.16659e-05	CCL18	0.537189	0.0258474	0.0463638
AXL	-0.204552	0.039976	0.0714835	CCR5	-0.517206	7.21208e-06	1.28964e-05	MYD88	0.12268	0.0261912	0.0468341
KIAA1199	0.429066	0.040266	0.0717785	CD58	0.251214	7.39165e-06	1.31764e-05	HLA-DPB1	-0.202861	0.026414	0.0470859
IRAK1	0.153172	0.0408049	0.072514	RNF213	0.313172	7.95616e-06	1.41388e-05	PRKCA	-0.278264	0.0266585	0.0473746
IDO1	-0.427519	0.0411416	0.0728867	STAT2	0.212216	8.8368e-06	1.56321e-05	ABL1	0.148605	0.0267905	0.0474621
CD8A	-0.319904	0.041755	0.0737458	BID	0.27788	8.85092e-06	1.56321e-05	TREM2	0.316513	0.0274778	0.0484183
IFIT3	-0.365472	0.0419899	0.0739331	TP53	0.396043	9.19322e-06	1.61868e-05	IFNAR1	0.121605	0.0274989	0.0484183
IFIT2	-0.30978	0.0429477	0.0753884	CKLF	0.306407	9.31672e-06	1.63541e-05	HERC6	0.234892	0.0282556	0.0495985
PSMB8	-0.226843	0.0435404	0.0760223	FYN	-0.365368	1.17875e-05	2.06281e-05	VEGFC	0.265211	0.028396	0.049693
CD97	-0.209034	0.0435738	0.0760223	C1QB	-0.419087	1.51342e-05	2.64043e-05	MX2	0.382482	0.0292338	0.0510037
CHIT1	-0.611727	0.0441256	0.0767519	TNFRSF1A	-0.215018	1.55721e-05	2.7086e-05	TGFB1	-0.193795	0.0307204	0.0534349
LCP2	-0.24097	0.0450363	0.0780992	ITGA6	0.332797	1.79606e-05	3.11463e-05	TIRAP	0.159086	0.0311157	0.053959
TOLLIP	0.12219	0.0462344	0.079852	PDGFRB	-0.405857	1.83707e-05	3.17613e-05	ADAR	0.127331	0.0319542	0.0552462
TARP	0.323388	0.0463253	0.079852	SPN	-0.476162	1.99277e-05	3.43498e-05	MAPK3	0.124107	0.032633	0.0562502
RNF31	0.110995	0.047209	0.0811316	NAMPT	0.423565	2.50878e-05	4.31149e-05	STAB1	-0.202494	0.0333512	0.0573162
SBNO2	0.169459	0.0484012	0.0829322	CD79A	-0.923069	2.69416e-05	4.61626e-05	IRF3	0.169717	0.0349267	0.0598445
CD86	-0.258356	0.051274	0.0875931	PELI1	0.321251	2.73293e-05	4.66876e-05	CD3E	-0.294598	0.0352543	0.0601219
MAP3K1	0.188274	0.0528604	0.0900351	HLA-DQA1	-0.52503	2.98387e-05	5.08232e-05	LRP1	-0.237288	0.0352981	0.0601219
SMPD3	0.305284	0.0544414	0.0923182	B2M	-0.29785	3.20006e-05	5.43442e-05	ATG16L1	0.114231	0.0377706	0.0641429
CD3EAP	0.148592	0.0545224	0.0923182	HLA-DRA	-0.429308	3.2813e-05	5.55595e-05	CD47	-0.139581	0.0382157	0.0647074
VAMP8	-0.175267	0.0549888	0.092582	LCP1	0.414829	3.50101e-05	5.91053e-05	CCL5	-0.27093	0.0395675	0.066663
P2RX5	-0.300269	0.0550008	0.092582	TRAF2	0.270162	3.53094e-05	5.94358e-05	LAMP3	-0.402602	0.0396029	0.066663
LIF	0.363053	0.0611927	0.102459	PSME1	0.199352	3.56184e-05	5.97806e-05	COLEC12	0.242116	0.0431098	0.0721853
CFB	-0.39467	0.0613034	0.102459	DUSP6	-0.401707	3.64323e-05	6.09683e-05	PTPN1	0.128444	0.0431351	0.0721853
HLA-B	-0.209471	0.0614038	0.102459	RTP4	-0.544785	3.6705e-05	6.12461e-05	IFITM3	-0.193665	0.0433233	0.0722894
MVP	-0.14625	0.0625613	0.104088	SMOX	0.489831	3.90993e-05	6.50522e-05	IFI44	0.299007	0.0437527	0.0727944
USP18	0.169941	0.0637467	0.105753	NFATC3	0.235987	4.08601e-05	6.77853e-05	HLA-DPA1	-0.199549	0.0447706	0.0741362
JAK2	0.150825	0.0660202	0.109209	ATF5	0.353883	4.25952e-05	7.04601e-05	IL7R	-0.410886	0.0448175	0.0741362
TLR3	0.278893	0.0675369	0.111397	OAS3	0.530295	4.38926e-05	7.23976e-05	TRIM5	0.165046	0.0450254	0.0742661
IL10RA	-0.238888	0.068921	0.113354	PRKCE	0.266008	4.91893e-05	8.09015e-05	TRAF6	-0.146676	0.0458432	0.0753982
IL2RB	-0.295382	0.0691942	0.113478	CHIT1	-0.965289	4.9529e-05	8.12276e-05	CD276	0.199438	0.0464473	0.0761736
CD59	-0.0968733	0.069808	0.114159	CD24	0.550955	5.58039e-05	9.12576e-05	DOCK9	-0.164704	0.0477552	0.0780955
ICOSLG	0.155916	0.0702671	0.114583	LYN	0.285533	5.77805e-05	9.42216e-05	ITGB1	0.125618	0.0485884	0.0792322
CD36	-0.419505	0.0707456	0.115037	GIMAP4	-0.332857	6.69902e-05	0.00010893	TAPBP	0.118569	0.0493621	0.0802659
STAT5B	0.108111	0.0711523	0.115371	LY6E	-0.405278	8.22535e-05	0.000133371	DDX60	0.238452	0.0536577	0.0870043
HLA-DRA	-0.231201	0.073042	0.118102	PIN1	0.289349	8.74811e-05	0.000141448	TDRD7	0.126304	0.0551767	0.0892152
ILF3	0.109821	0.0751517	0.121172	ITGA1	-0.443998	9.41691e-05	0.000151834	PLEKHO1	-0.176291	0.0573622	0.0924886
CDH5	-0.211348	0.0767514	0.123404	PECAM1	-0.351445	0.000103357	0.000166182	MFGE8	-0.189885	0.0576332	0.0926652
NT5E	-0.217933	0.077675	0.124253	VCAM1	-0.462216	0.000105699	0.000169472	CTSH	-0.157478	0.0585673	0.093904
STAT1	0.201058	0.0777119	0.124253	IRF2	0.203067	0.000110816	0.000177182	DUSP4	-0.325759	0.0621193	0.0993216
SOCS3	0.354029	0.0798752	0.127356	SMPD3	0.513679	0.000114829	0.000183088	BMI1	0.122865	0.0631407	0.100674
FCGR3A	-0.251104	0.0811054	0.12896	STAT1	0.36312	0.000129962	0.000206644	MAPKAPK2	0.0969857	0.0658984	0.10478
TNFRSF14	-0.182007	0.0850554	0.13477	NFKB2	0.274474	0.00013547	0.000214806	CXCL11	0.368016	0.0678512	0.107587
TNFSF13	0.167216	0.0852294	0.13477	IFI27	-0.550166	0.000151209	0.000239101	CASP7	0.161787	0.0688356	0.108847
PTGER2	-0.235723	0.0882036	0.139072	SLAMF7	-0.5375	0.000152904	0.000241118	MAP3K1	-0.160823	0.0694777	0.109561
CDKN1A	0.249804	0.0884343	0.139072	GIMAP7	-0.351116	0.000158245	0.000248857	PIM1	-0.219519	0.0711538	0.111692
LYN	0.144135	0.092577	0.145189	CD4	-0.380022	0.000159668	0.000250408	HSD11B1	-0.267409	0.0713053	0.111692
TFRC	0.178087	0.0963339	0.150669	LATS2	0.26627	0.000162244	0.000253754	ICOSLG	-0.141569	0.0714128	0.111692
NUP93	0.1575	0.0967251	0.15087	RHBDF2	-0.287465	0.000186541	0.000290964	ITCH	0.111962	0.0718555	0.112079
THBS1	0.282754	0.0977338	0.15203	NMI	-0.281217	0.00018822	0.000292787	PARP14	0.161116	0.0728554	0.113331
TNFAIP2	-0.230112	0.0986809	0.153089	CCL4	-0.501976	0.000195295	0.000302971	KIAA1199	-0.337995	0.0739348	0.114699
MOV10	0.110818	0.101132	0.156275	BTG1	0.241743	0.000221491	0.000342684	IRAK4	0.0898381	0.0742642	0.114899
CD55	0.21103	0.101279	0.156275	IKBKG	0.187535	0.000271807	0.000419401	LYN	0.141398	0.0760909	0.117409
PTPN6	-0.101008	0.102789	0.157574	SP110	0.209053	0.000284919	0.000438454	PLSCR1	-0.182081	0.0772449	0.11887
CTSL1	0.109595	0.103149	0.157574	TNFSF10	0.342189	0.000417874	0.000641336	IRAK2	-0.179669	0.0820143	0.125872
CTSS	-0.202515	0.103176	0.157574	DDX58	0.292021	0.000428097	0.000655273	SMAD2	0.103435	0.0826586	0.126523
FN1	-0.308471	0.103219	0.157574	CD86	-0.373734	0.000441904	0.000674609	TP53	0.173396	0.083379	0.127286
SIGIRR	-0.154654	0.104271	0.158757	GIMAP8	-0.312453	0.000461932	0.000703312	IFITM1	-0.21498	0.0854368	0.130082
HLA-G	-0.298169	0.109467	0.166228	CD97	-0.290245	0.000499998	0.000759257	HLA-DRA	-0.198106	0.0864527	0.13128
BCL2	0.215626	0.112676	0.17065	DDX60	0.382021	0.000502181	0.000760559	PRIC285	0.164305	0.0877014	0.132825
COL3A1	-0.25852	0.113118	0.170868	CCND3	-0.173889	0.000551688	0.000833339	JAK3	-0.202111	0.087965	0.132873
PSME1	-0.0931091	0.113505	0.171002	CDK6	0.495776	0.000581833	0.000876567	MAPK1	0.105218	0.0886103	0.133497
LGALS3BP	-0.226834	0.117368	0.17636	ZNFX1	0.190049	0.000583686	0.000877057	ISG20	0.245788	0.0947143	0.142319
NFKBIA	-0.109844	0.118681	0.177867	EGR2	-0.535805	0.000601522	0.000901497	GIMAP5	-0.151951	0.0957743	0.143536
TMEFF2	0.395526	0.121371	0.181424	FCER1G	-0.299538	0.000660128	0.000986754	RORA	-0.132937	0.0968207	0.144727
RIPK2	0.151055	0.123324	0.183865	CYLD	0.172125	0.000694809	0.0010359	IFI44L	0.320973	0.10312	0.153742
PLA2G6	-0.154248	0.125304	0.186333	CXCL13	-0.904297	0.000710808	0.00105701	CXCL12	0.236499	0.105025	0.156176
PNMA1	-0.171855	0.126064	0.186979	SAMD9L	-0.403124	0.000712674	0.00105704	NEFL	-0.538066	0.107073	0.158811
SAMD9L	-0.224705	0.130784	0.193479	HLA-DQB1	-0.448053	0.000720564	0.00106599	IKBKB	0.147739	0.111774	0.165356
ITGB4	-0.190371	0.131769	0.194435	ICAM1	-0.35148	0.000735813	0.00108575	CARD11	-0.229881	0.113775	0.167659
CASP4	-0.126822	0.132554	0.194535	MUC1	0.718786	0.000826414	0.00121631	HIF1A	0.134648	0.113914	0.167659
FAS	0.180253	0.132819	0.194535	IL7R	-0.614867	0.000850583	0.00124868	BST2	0.256154	0.116439	0.170931
PSMD7	0.10731	0.132853	0.194535	MT2A	-0.498099	0.000871326	0.00127587	CSF2RB	-0.214715	0.116733	0.170931
CKLF	-0.126131	0.135535	0.197957	IRF8	-0.441666	0.00091345	0.00133415	RORC	0.167346	0.118431	0.172976
ICAM1	0.189777	0.137545	0.200383	TNFSF12	-0.223151	0.000930849	0.00135611	TICAM1	0.0918787	0.118799	0.173073
APOL3	-0.160574	0.141377	0.205444	APP	0.306871	0.000968997	0.00140811	MT2A	0.269251	0.122033	0.177334
ITGB7	-0.239087	0.141882	0.205657	PSME2	0.21569	0.000982783	0.00142454	ITGAL	-0.224327	0.123488	0.178996
FCGR2A	-0.177806	0.144026	0.208239	TDRD7	0.193055	0.000985759	0.00142525	STAT1	0.162063	0.12839	0.185632
PML	-0.0824128	0.147601	0.212871	IFI35	-0.248485	0.00100754	0.00145308	TCF7	-0.182042	0.132135	0.190566
CXCL1	-0.375176	0.148515	0.213653	CD81	-0.176035	0.00102602	0.00147603	AUTS2	-0.167602	0.132749	0.190972
LRP1	0.178614	0.149895	0.2151	IL5RA	1.02355	0.00110489	0.00158551	TRAFD1	0.0797073	0.138386	0.198584
CCL4	0.236404	0.152712	0.218596	IFI44L	-0.548138	0.0011301	0.00161764	IFIT2	0.208638	0.140325	0.200864
PTPRC	-0.249687	0.153121	0.218636	CDKN1A	-0.388349	0.00114445	0.00163412	IRF9	0.146338	0.141761	0.202364
OAS1	-0.249342	0.15638	0.222735	HERC6	0.308391	0.0011734	0.0016713	SPPL2A	0.0940849	0.142078	0.202364
CFH	-0.186536	0.157441	0.223691	ENG	-0.261219	0.00124671	0.00177131	STAT2	0.0785546	0.142507	0.202473
CSF1R	-0.156502	0.158774	0.225028	PLSCR1	-0.297102	0.0012809	0.0018154	MX1	0.252577	0.146944	0.208261
LAMP3	0.302262	0.162874	0.23027	IRF7	0.289842	0.00129593	0.00183218	NFKB1	-0.09248	0.151042	0.213317
LTBR	0.100407	0.171393	0.241719	ATG5	0.183453	0.00179529	0.00253193	UPP1	-0.154364	0.151254	0.213317
CD44	0.17027	0.173724	0.244101	SELL	-0.487171	0.00183682	0.00258415	CD34	-0.137922	0.153076	0.215357
TTK	-0.254618	0.173933	0.244101	CMPK2	0.382808	0.00185007	0.00259643	MAPK8	0.138345	0.155671	0.218472
RPS6	-0.141797	0.179453	0.251234	ITGB1	0.174766	0.00202997	0.00284196	TGFB2	-0.181637	0.15614	0.218597
MAF	-0.184728	0.185643	0.259268	ANKRD22	0.431737	0.00205184	0.00286559	NLRC5	-0.175374	0.160676	0.2244
IL17RB	0.137293	0.186166	0.259367	TNFSF13	0.247355	0.00212347	0.00295842	DPP4	-0.216021	0.163017	0.227116
IKBKE	-0.166122	0.187904	0.261155	OGFR	0.186257	0.00213882	0.00297259	SMPD3	0.208395	0.163479	0.227209
SELP	-0.1519	0.195807	0.271481	FOS	-0.557193	0.00219934	0.00304933	NOD1	0.123998	0.165993	0.230144
ATF5	-0.13458	0.200836	0.277782	TNFRSF14	0.265025	0.00221807	0.00306407	CD2	-0.194928	0.173714	0.240269
STAT6	0.108279	0.201463	0.27798	MAP2K2	0.211345	0.00222065	0.00306407	CCL21	-0.236572	0.174491	0.240765
CD99	-0.126583	0.202482	0.278716	PARP12	0.212211	0.00228993	0.00315209	TFEB	0.152677	0.178657	0.245921
MAP4K2	0.100069	0.20669	0.283828	C5	0.402572	0.00243152	0.00333898	SAMD9L	-0.17842	0.179613	0.246334
IKBKG	-0.0791572	0.208836	0.285494	STAT3	0.170731	0.00243761	0.00333935	CHIT1	-0.353562	0.179815	0.246334
FADD	-0.0836727	0.208898	0.285494	RELB	-0.242283	0.00265853	0.00362577	CXCR4	-0.165034	0.183967	0.251421
C1QBP	0.10702	0.210187	0.286573	IKBKB	0.248046	0.00265932	0.00362577	CXCL14	0.302885	0.186425	0.254175
PTGS2	0.286741	0.211529	0.287719	NFKBIA	-0.170812	0.00272431	0.00370558	TRIM21	0.0850775	0.194825	0.264648
TNFRSF10B	0.111154	0.214153	0.2906	LCK	-0.318092	0.00279188	0.00378851	PLA2G4A	-0.149467	0.195028	0.264648
SECTM1	-0.184488	0.229095	0.310142	MRC1	-0.376142	0.0029016	0.00392811	TPSAB1	-0.178525	0.200444	0.271356
SELE	0.31645	0.233556	0.315438	NLRC5	-0.331195	0.00312208	0.00421664	PECAM1	0.131602	0.20572	0.277844
SMAD3	0.0801338	0.235481	0.317292	PTPRC	-0.410716	0.00326148	0.00439457	TAP2	0.0962799	0.211276	0.284677
ENPP2	-0.163249	0.237681	0.319505	TGFB2	-0.332315	0.00381222	0.00511878	LY6E	0.145301	0.220406	0.296284
SAMHD1	0.148181	0.240197	0.322133	EIF4E3	0.185726	0.00381679	0.00511878	IL16	-0.128609	0.22798	0.305749
CMPK2	-0.175353	0.242595	0.324591	GBP4	-0.334666	0.0041026	0.00548926	IFIT3	0.199657	0.230118	0.307897
DUSP6	0.138147	0.247654	0.330589	FN1	0.439678	0.00468562	0.00625476	TXNIP	-0.108643	0.232116	0.309848
CX3CR1	0.190084	0.248723	0.331246	PLA2G6	0.232206	0.00483083	0.00643363	ITGB2	-0.126084	0.23707	0.315726
HLA-E	-0.0917581	0.260294	0.345854	EGR1	-0.489373	0.00532954	0.00708138	IL3RA	-0.108375	0.239795	0.318617
NFKB2	-0.0985508	0.261019	0.346015	CXCL11	0.494987	0.00546992	0.00725112	COL3A1	0.17391	0.249653	0.330949
TYK2	0.0711275	0.263004	0.347844	ARG2	0.396161	0.00564877	0.00747096	ZNFX1	-0.0695565	0.254801	0.336994
NLRC5	-0.155821	0.2646	0.349151	ZNF205	0.21883	0.00573109	0.0075624	CXCL9	0.237138	0.256754	0.338797
CD38	0.327253	0.268157	0.353032	MEF2C	-0.293622	0.00598431	0.00787843	CD9	0.0842918	0.268248	0.353152
DDX60	0.143569	0.275316	0.361628	SPP1	0.480887	0.00600646	0.00788949	IRF2	0.0646379	0.27315	0.358783
LPAR6	-0.114191	0.280985	0.368232	CMKLR1	-0.240253	0.00638018	0.00836124	FCER1G	0.108137	0.284777	0.3732
IL6	-0.330768	0.290446	0.379763	IRF5	0.225953	0.00676348	0.00884336	CD68	0.120152	0.28602	0.373975
TGFB2	-0.150678	0.29281	0.381366	DHX58	0.187879	0.00681169	0.00888616	ITGA4	-0.163786	0.2872	0.374665
PARP12	-0.0893707	0.293001	0.381366	PSMB8	-0.243793	0.00703664	0.0091588	A2M	-0.121151	0.291637	0.379591
CCR5	-0.150641	0.295454	0.383689	UBC	0.13776	0.00777624	0.0100986	CYBB	-0.140083	0.293863	0.379785
IKBKB	0.100307	0.313713	0.406106	IL17RA	0.183427	0.0086389	0.0111935	RIPK1	0.0534072	0.29412	0.379785
ST6GAL1	0.185825	0.314131	0.406106	FOXJ1	0.660973	0.00971818	0.0125636	MME	-0.217261	0.294409	0.379785
PLSCR1	-0.115021	0.315921	0.407503	ETS1	-0.22585	0.00987536	0.0127381	IGF1R	0.128435	0.294432	0.379785
TMEM140	0.0767141	0.31751	0.408634	TRAF6	0.170258	0.0106808	0.0137461	PTPRC	-0.161029	0.299746	0.385771
FGL2	-0.126406	0.323144	0.414954	CX3CR1	-0.336714	0.0123241	0.0158255	IL1R1	-0.111978	0.300769	0.386222
GPI	0.0723303	0.32617	0.417906	TLR5	-0.208632	0.0127385	0.0163212	SLAMF7	-0.160593	0.310475	0.397796
CXCL14	-0.239726	0.330913	0.422491	ARL4A	-0.231703	0.0135973	0.0173827	PFKP	-0.0831503	0.312482	0.399476
ECSIT	-0.0816519	0.331235	0.422491	PDE4B	0.287318	0.013992	0.0178476	JAK2	-0.0739767	0.322536	0.411413
BCL6	0.0953537	0.331957	0.422491	HAVCR2	-0.224328	0.0143487	0.018262	CD46	0.0744049	0.325654	0.414469
UBE2L6	-0.109229	0.342713	0.435215	PTGS2	-0.454846	0.015011	0.0190626	CD4	-0.109576	0.329634	0.418606
BTG1	0.0747016	0.344796	0.436894	BCL6	-0.194264	0.0155009	0.0196413	CD86	-0.115379	0.332046	0.420738
TNFRSF1A	-0.0577965	0.347264	0.438283	HRAS	0.207531	0.0185635	0.0234701	IDO1	0.187748	0.334218	0.422558
TDRD7	0.0667502	0.347419	0.438283	OAS2	0.348096	0.0193431	0.0244021	CD81	0.0584463	0.33786	0.426224
CD58	0.0638936	0.34845	0.438619	MSR1	0.279813	0.0193873	0.0244042	NFKBIA	-0.0609687	0.338622	0.426248
RGL1	-0.0946221	0.349862	0.439432	CTSH	-0.173118	0.0202756	0.0254665	TNFRSF10B	-0.077357	0.342542	0.430239
SSPN	-0.103067	0.351491	0.440515	PARP14	0.184305	0.0207459	0.0260003	CD44	-0.10649	0.348879	0.436586
CEACAM1	0.150763	0.353445	0.441999	FAM125A	0.160239	0.0237898	0.0297503	ARNT2	0.0970896	0.349116	0.436586
GMPR	-0.128866	0.357465	0.44519	NFKB1	0.129215	0.0264255	0.0329744	RRAD	-0.168141	0.351458	0.437927
ITGB3	-0.147963	0.357548	0.44519	IL1R1	0.215898	0.0288344	0.0359023	HLA-DRB1	-0.102534	0.351715	0.437927
TFE3	0.046526	0.360482	0.447871	DPP4	0.31101	0.029251	0.0363421	ITGA6	-0.0769865	0.365239	0.453782
WARS	0.05131	0.36694	0.454911	CD63	0.119249	0.0309671	0.0383687	CD53	-0.0968248	0.367517	0.455625
CD200	-0.122088	0.368598	0.455981	MAPK11	0.234153	0.0310158	0.0383687	IL13RA1	0.0521935	0.372631	0.46097
RBCK1	-0.0609225	0.372509	0.459828	PTPN6	0.108523	0.0319906	0.0394895	TNFSF13	0.0801391	0.376821	0.465151
BAX	-0.0742798	0.375586	0.462632	SBNO2	0.152018	0.0321264	0.0395122	CD97	-0.0812115	0.383061	0.471839
AUTS2	0.108122	0.377202	0.463627	ITGAE	0.14027	0.0321467	0.0395122	C3AR1	-0.0902343	0.392181	0.482038
SPP1	-0.187605	0.378969	0.464804	PRKCA	-0.240223	0.0332849	0.0408238	TFRC	-0.0824986	0.396684	0.486531
IL7R	-0.203981	0.380889	0.466162	STAT6	-0.145539	0.0354954	0.0434422	SAMHD1	-0.0952789	0.405324	0.496068
VEGFC	-0.114001	0.384246	0.46927	MAF	-0.234953	0.0361191	0.0441114	CDH1	0.0792397	0.407309	0.497437
PIN1	-0.077342	0.389763	0.474998	IRF3	-0.147594	0.0363036	0.0442426	CD79A	0.216575	0.408386	0.497693
SPN	-0.117563	0.39922	0.48436	ST6GAL1	0.315793	0.0410475	0.049918	CXCL10	0.154585	0.414031	0.503504
PDGFRB	-0.0994717	0.399589	0.48436	TRIM21	0.118867	0.0414562	0.0502252	SYK	0.101442	0.416715	0.505697
GATA3	-0.163545	0.399977	0.48436	NEFL	-0.618905	0.0414752	0.0502252	FAS	-0.0881599	0.417949	0.505938
C3AR1	-0.0976488	0.40637	0.491066	MX1	-0.302448	0.0437442	0.0528614	F2R	0.110992	0.418677	0.505938
BPGM	0.06601	0.410025	0.494442	APOL3	-0.176327	0.0452089	0.0545166	PNP	0.0784185	0.431121	0.518969
PSMA2	-0.0512091	0.410914	0.494475	C3AR1	-0.187883	0.0471448	0.0567319	HLA-DQA1	-0.110173	0.431268	0.518969
CCL3	0.164938	0.413873	0.494767	ENTPD1	-0.119009	0.0504333	0.0605621	SELL	0.142174	0.437626	0.525177
TSHZ3	-0.0933479	0.414086	0.494767	ENPP2	-0.216399	0.0514256	0.0616248	PML	0.0406023	0.438696	0.525177
HLA-C	-0.0830159	0.414528	0.494767	RORA	0.136363	0.0603346	0.0721502	CD48	-0.100609	0.439172	0.525177
VCAM1	-0.121674	0.414604	0.494767	APOE	-0.26277	0.0640144	0.0763915	CD6	-0.10834	0.448971	0.535778
IRF5	-0.0811683	0.427252	0.507341	CD47	0.111979	0.0659957	0.0785924	HLA-DMA	-0.0681095	0.453524	0.540089
CXCL9	-0.178787	0.427565	0.507341	DUSP4	0.294247	0.0684703	0.0813704	IL2RG	-0.0980826	0.456279	0.542245
UBC	-0.0501726	0.427816	0.507341	IFI44	-0.231704	0.0705563	0.0836762	TRAF3	0.0538505	0.45797	0.543129
GBP4	0.113033	0.428677	0.507341	CYBB	-0.216686	0.0709621	0.083984	ST6GAL1	0.129968	0.459482	0.5438
ATG7	-0.0448606	0.437495	0.516713	CDH5	-0.172962	0.0720717	0.0851217	ARL4A	0.0786193	0.466934	0.551481
RUNX1	0.0821989	0.438842	0.517239	TFE3	0.0739183	0.0772972	0.0911059	CD24	0.11106	0.470905	0.554709
NFATC1	0.0644965	0.447225	0.525779	CD68	-0.171616	0.0803194	0.0944741	LTB	0.136509	0.471599	0.554709
TNFRSF12A	-0.125194	0.44792	0.525779	VEGFA	0.285877	0.0807156	0.094746	GIMAP7	0.0765229	0.476174	0.558944
MAPK3	-0.0469045	0.4576	0.536046	VAMP8	0.128256	0.0858324	0.100547	GIMAP8	-0.0658466	0.508138	0.594502
SPA17	-0.0848875	0.47028	0.549778	GMPR	-0.192687	0.0866716	0.101323	ENG	0.0614407	0.508538	0.594502
ITGB1	0.0491481	0.473396	0.551727	CCL3	-0.279313	0.0906467	0.105754	PRKCE	-0.0463144	0.519679	0.606085
MICA	0.0703859	0.47387	0.551727	CD38	-0.401453	0.0957774	0.111514	NCOA3	0.0492346	0.520558	0.606085
SDS	-0.132312	0.490441	0.569865	CASP4	-0.113129	0.0972269	0.112972	ENTPD1	0.0437331	0.528764	0.614393
IL4R	0.0507075	0.493955	0.572788	PNP	0.143897	0.102391	0.1187	EP300	0.0564434	0.534971	0.62035
PTPN2	-0.0399347	0.49907	0.577553	HLA-C	-0.133993	0.10257	0.1187	MAP3K7	0.0430803	0.560257	0.648362
CD63	-0.0455629	0.500535	0.578083	IRF9	0.142911	0.105479	0.121821	TFE3	0.0273923	0.561571	0.648575
IRF8	-0.109723	0.511449	0.589502	PIM1	0.179849	0.105807	0.121954	HLA-C	-0.0509773	0.575526	0.662526
HERC6	0.0734993	0.519447	0.59752	PPARG	0.253386	0.110073	0.126618	TAP1	0.0516837	0.575959	0.662526
MME	0.1468	0.520781	0.597857	CXCL12	-0.199935	0.113563	0.13037	APP	0.0586295	0.577428	0.662887
CCL2	-0.120297	0.531205	0.608607	IL6R	-0.192675	0.120446	0.137996	PROCR	0.0603697	0.587637	0.67326
ST8SIA4	-0.0807025	0.533762	0.60949	PLA2G4A	-0.159046	0.124472	0.142325	MUC1	0.130433	0.59529	0.680671
PLAUR	-0.0908923	0.5341	0.60949	PFKP	-0.11322	0.125002	0.142646	GMPR	-0.0638203	0.606878	0.69254
PNP	0.0654787	0.537608	0.611466	F2R	0.184442	0.127642	0.14537	HAVCR2	0.0542292	0.609523	0.694179
SAMD9	-0.0937575	0.538627	0.611466	OAS1	0.218285	0.129183	0.146834	NMI	-0.0421939	0.614982	0.699009
CD163	-0.100036	0.539028	0.611466	MAPK3	0.0772027	0.134395	0.152456	FCGR2A	0.0558334	0.622607	0.706277
ETS1	0.0652005	0.542405	0.614083	TMEM140	0.0917826	0.147076	0.166513	CYLD	-0.027062	0.628478	0.711531
CXCL11	0.126971	0.546703	0.616803	MAPKAPK2	0.0675999	0.149099	0.16847	RAPGEF6	0.0707526	0.642966	0.726501
TAB1	0.0375907	0.546956	0.616803	IDO1	-0.239771	0.149903	0.169046	UBE2L6	0.0494615	0.644561	0.726872
EWSR1	0.0341347	0.568034	0.639316	IRAK2	-0.131281	0.156725	0.176393	TNFSF12	0.0354734	0.647048	0.728247
TNFAIP3	0.0673934	0.572507	0.64309	VEGFC	0.15121	0.157237	0.176622	CFD	-0.0789121	0.648589	0.728552
CXCL10	-0.114535	0.575035	0.644668	STAT5B	-0.0685122	0.161695	0.181275	SAMD9	-0.0594302	0.657357	0.736959
OAS2	-0.100124	0.582985	0.652307	CD55	-0.138757	0.186984	0.209218	ENPP2	-0.0531502	0.663468	0.74236
SOD2	-0.0596867	0.591988	0.661091	CD99	0.104238	0.199355	0.222626	RTP4	-0.0619952	0.669993	0.748203
LCN2	-0.161991	0.595978	0.664255	SAMD9	-0.153188	0.209033	0.232981	F13A1	-0.0648718	0.671637	0.748581
ST3GAL5	0.0669404	0.601117	0.668684	FCGR2A	-0.121972	0.213292	0.237267	ICAM2	-0.0392444	0.676965	0.753058
MAPKAPK2	-0.0293858	0.608879	0.676009	IFNAR2	0.0698426	0.225129	0.24995	MAF	-0.0502256	0.683143	0.756244
CYBB	-0.0766034	0.610066	0.676019	JAK1	0.0703936	0.231299	0.256305	ARID5B	0.0335629	0.683283	0.756244
F2R	0.0734496	0.612156	0.677028	IFIT3	-0.165815	0.247776	0.274033	LAMP2	0.0274588	0.683782	0.756244
SRI	0.0327157	0.615368	0.679272	FAM46A	0.124555	0.251986	0.278154	LAMP1	-0.0207665	0.70697	0.780386
ITGA2	0.0699885	0.619565	0.682592	TFEB	0.114554	0.254542	0.280436	C2	-0.0531544	0.717894	0.790923
F2RL1	0.0886065	0.628566	0.691182	JAK2	0.0768484	0.256691	0.282262	CDH5	0.0383862	0.732105	0.805035
TRIM21	0.0337892	0.632338	0.694	SIGLEC1	-0.158894	0.258382	0.283577	SELPLG	-0.0378216	0.734031	0.805609
CSF1	-0.0458347	0.640552	0.701674	THY1	-0.127557	0.276796	0.303208	IL1RAP	-0.0316328	0.741205	0.811931
PSMB2	0.0232792	0.649743	0.710385	TFRC	0.0955881	0.281066	0.307299	CD37	0.0445976	0.746	0.815627
TLR4	0.0590653	0.660425	0.720692	TAP2	0.067063	0.32666	0.356469	ATG5	0.020971	0.753688	0.822466
ATG10	0.0372876	0.664043	0.723265	NOD1	-0.0763754	0.329528	0.358916	IFNGR1	0.0206222	0.761964	0.82992
IRAK2	0.0483887	0.668617	0.726868	MX2	-0.143154	0.341461	0.371209	LATS2	0.0237484	0.768024	0.834935
ITGA4	0.0715421	0.671255	0.727408	FAS	0.0920927	0.354682	0.384854	NAMPT	-0.031227	0.77064	0.836195
ANXA1	0.0568965	0.671648	0.727408	TXNIP	-0.0738015	0.364927	0.394856	PSMB9	-0.0301325	0.775503	0.839885
C2	0.0681752	0.678507	0.73307	PML	-0.0418105	0.365276	0.394856	CCND3	0.0162192	0.779467	0.841884
DDX58	0.0411319	0.679431	0.73307	ELF1	0.0670991	0.367673	0.3967	EIF4E3	-0.0194827	0.780283	0.841884
CEACAM6	0.0941847	0.703003	0.75708	ST8SIA4	-0.0877236	0.398509	0.429163	NFATC1	-0.0206529	0.786324	0.846811
PSMA3	0.0241054	0.705069	0.757883	SDS	-0.128219	0.400436	0.430431	MAP3K5	0.0333073	0.797183	0.856897
B2M	-0.0334051	0.708219	0.759847	TREM2	-0.103408	0.40402	0.433472	SBNO2	-0.0174412	0.819762	0.87952
SYK	-0.0504975	0.710268	0.760622	MICA	0.0676487	0.406169	0.434964	PELI1	-0.0180346	0.825918	0.884472
DHX58	-0.0311773	0.714851	0.764106	IFIT2	-0.101142	0.408852	0.437022	GIMAP4	-0.019701	0.828587	0.885678
TXNIP	0.0348413	0.725322	0.773856	IL6ST	0.122755	0.437662	0.466948	TMEM140	0.0150685	0.836524	0.8925
TAP2	-0.029217	0.728195	0.775481	ISG20	-0.0931037	0.463597	0.4937	LCK	-0.0221565	0.846222	0.900296
F13A1	0.058564	0.730125	0.776096	CD163	-0.0912581	0.481778	0.512112	CREBBP	0.0139567	0.846968	0.900296
PFKP	-0.03007	0.743509	0.787823	ITGA4	-0.0922439	0.50434	0.534618	IFI35	0.0165358	0.852927	0.902126
TAP1	-0.0327911	0.743902	0.787823	CD36	0.12696	0.504813	0.534618	GZMK	0.0348053	0.853287	0.902126
LYSMD2	0.0226439	0.748098	0.790808	COL3A1	-0.08461	0.515965	0.545422	ATF2	-0.0175898	0.853404	0.902126
TFEB	-0.0381229	0.758749	0.800592	UBE2L6	-0.059767	0.518304	0.546886	TNFSF10	-0.0178483	0.860315	0.906288
MSR1	-0.0450565	0.761027	0.801522	NFATC1	0.0438436	0.532658	0.561001	PSMB8	-0.0169499	0.86105	0.906288
PRKCA	0.0380405	0.780527	0.820554	CD44	0.0637798	0.540217	0.566897	NFATC3	0.0115178	0.862079	0.906288
HMGB1	-0.017819	0.786799	0.825635	CXCL16	0.032587	0.540231	0.566897	CASP4	0.0136926	0.864603	0.90728
MEF2C	0.0336876	0.794454	0.832147	IL11RA	0.0499228	0.546633	0.572568	APOL3	-0.0157531	0.867095	0.908234
CXCL2	0.0700873	0.800565	0.837021	AUTS2	-0.0594806	0.550947	0.576036	IL18BP	0.0114867	0.874687	0.913756
PARP14	0.0231894	0.807733	0.84298	SLC25A28	0.036458	0.55707	0.581378	ARG2	0.0270898	0.87555	0.913756
CASP10	-0.0325188	0.811761	0.845645	LRP1	-0.0586746	0.560936	0.584351	IL15RA	-0.0109285	0.888757	0.925856
MRC1	0.0328941	0.828889	0.861924	LAMP3	-0.100339	0.567595	0.590216	AKT3	0.0121492	0.892124	0.927351
SMOX	-0.0301039	0.838288	0.870122	KIAA1199	0.0910707	0.606199	0.629219	CASP10	0.0176188	0.894649	0.927351
OAS3	0.0300667	0.842256	0.871287	SAMHD1	0.0529017	0.615087	0.637293	ITGAX	0.0173222	0.895039	0.927351
NOTCH1	0.0198794	0.84371	0.871287	RSAD2	-0.0739105	0.617451	0.638589	CCL19	-0.020931	0.899862	0.929658
NEFL	-0.080839	0.843964	0.871287	FCGR3A	0.0579106	0.624567	0.644786	BCL10	-0.00673628	0.901593	0.929658
CDK6	-0.0338859	0.850556	0.876516	IFIT1	0.081198	0.627317	0.646463	ATM	0.0117622	0.902125	0.929658
CTSH	-0.0156406	0.867713	0.891168	SYK	0.0509441	0.64609	0.664316	IL32	-0.0125309	0.906441	0.932432
LGALS3	0.0222971	0.86788	0.891168	TAPBP	-0.024257	0.646955	0.664316	C1QB	0.0108294	0.929623	0.954569
BID	0.0119582	0.872912	0.894735	TNFRSF10B	0.0337972	0.648963	0.665187	ST8SIA4	-0.00702115	0.945015	0.96864
NCOA7	0.0208413	0.877902	0.898246	CCL18	-0.0783408	0.696694	0.712839	LCP1	0.00673239	0.959653	0.981891
ANKRD22	0.0244189	0.879839	0.898625	MME	-0.0704601	0.702447	0.717446	CD163	0.00877773	0.963565	0.98414
CD69	-0.0274056	0.884286	0.901564	ISG15	-0.0645785	0.734624	0.747984	PSMB10	-0.00284928	0.966534	0.985418
ITGA1	-0.0162531	0.912665	0.928847	MAP3K1	0.0274509	0.734953	0.747984	MICA	-0.00273717	0.969653	0.986846
THBD	-0.0146912	0.924605	0.939333	CXCL9	0.0583506	0.755696	0.767733	CMKLR1	-0.00244611	0.973842	0.987648
IRF1	0.0106662	0.929251	0.942385	CXCL14	0.0631588	0.758948	0.769675	C1QA	-0.0025294	0.973882	0.987648
SP110	-0.00516117	0.944018	0.954784	CXCL10	0.0400501	0.814566	0.824622	RHBDF2	0.00335836	0.976265	0.988318
PLA2G4A	-0.00957909	0.944804	0.954784	TAP1	0.0188926	0.81914	0.827793	FYN	0.00222799	0.988653	0.995199
MR1	0.00522777	0.960794	0.969237	APOL6	0.0198583	0.8377	0.845061	HLA-DQB1	0.00420331	0.988777	0.995199
ITGA9	0.00623528	0.966089	0.972869	ICOSLG	0.0143476	0.842838	0.848753	RELB	0.00208206	0.988793	0.995199
CD83	-0.0039344	0.969681	0.974775	IFI30	-0.0155602	0.875321	0.87992	RNF213	-0.000290272	0.991411	0.995199
KIT	0.00445052	0.971974	0.975372	CASP10	-0.0149001	0.886751	0.889852	IL5RA	0.0067357	0.991731	0.995199
ABCB1	0.00351723	0.97448	0.97618	C2	0.0150208	0.918641	0.920244	SDS	0.00409241	0.994685	0.996421
IRF9	-0.00342678	0.97802	0.97802	F13A1	-0.00630775	0.958542	0.958542	IGF2R	0.000984278	0.996879	0.996879
